# Supplementary material for: Aging-induced multi-scale study on the interfacial adhesion mechanism of steel slag and RAP recycled asphalt mixtures
Source: PLoS One. 2026 Jul 15;21(7):e0350936. doi: 10.1371/journal.pone.0350936 (PMC13372181; doi:10.1371/journal.pone.0350936)
Supplement: S1 File — (XLSX) [file pone.0350936.s001.xlsx]

## Sheet: Sheet1
Wave number cm⁻¹	absorbance
	0h	20h	30h	40h	90#matrix asphalt	RAPextractable bitumen
399.692	0.26882	0.25735	0.23549	0.26321	0.18734	0.25122
400.174	0.26973	0.25823	0.23635	0.26414	0.18799	0.25215
400.656	0.27062	0.2591	0.23719	0.26506	0.18863	0.25306
401.138	0.2715	0.25995	0.23803	0.26596	0.18925	0.25396
401.62	0.27236	0.26079	0.23885	0.26685	0.18987	0.25484
402.102	0.27321	0.26162	0.23966	0.26772	0.19048	0.2557
402.584	0.27405	0.26243	0.24045	0.26858	0.19107	0.25656
403.067	0.27487	0.26323	0.24123	0.26942	0.19166	0.25739
403.549	0.27567	0.26401	0.24199	0.27025	0.19223	0.25821
404.031	0.27646	0.26477	0.24275	0.27106	0.19279	0.25902
404.513	0.27724	0.26553	0.24349	0.27185	0.19334	0.2598
404.995	0.278	0.26626	0.24421	0.27263	0.19388	0.26058
405.477	0.27874	0.26699	0.24492	0.2734	0.19441	0.26134
405.959	0.27948	0.2677	0.24562	0.27415	0.19492	0.26208
406.442	0.28019	0.26839	0.24631	0.27488	0.19543	0.26281
406.924	0.2809	0.26907	0.24698	0.2756	0.19592	0.26352
407.406	0.28158	0.26973	0.24764	0.2763	0.19641	0.26422
407.888	0.28226	0.27038	0.24828	0.27698	0.19688	0.2649
408.37	0.28291	0.27102	0.24891	0.27766	0.19734	0.26557
408.852	0.28356	0.27164	0.24953	0.27831	0.19779	0.26622
409.334	0.28419	0.27224	0.25013	0.27895	0.19823	0.26686
409.817	0.2848	0.27284	0.25072	0.27958	0.19866	0.26748
410.299	0.2854	0.27341	0.2513	0.28019	0.19907	0.26809
410.781	0.28599	0.27397	0.25186	0.28078	0.19948	0.26868
411.263	0.28656	0.27452	0.25241	0.28136	0.19987	0.26925
411.745	0.28711	0.27506	0.25295	0.28192	0.20026	0.26981
412.227	0.28766	0.27557	0.25347	0.28247	0.20063	0.27036
412.709	0.28818	0.27608	0.25398	0.283	0.20099	0.27089
413.191	0.2887	0.27657	0.25447	0.28352	0.20134	0.2714
413.674	0.28919	0.27704	0.25495	0.28402	0.20168	0.2719
414.156	0.28968	0.2775	0.25542	0.2845	0.202	0.27238
414.638	0.29014	0.27795	0.25588	0.28498	0.20232	0.27285
415.12	0.2906	0.27838	0.25632	0.28543	0.20262	0.27331
415.602	0.29104	0.27879	0.25674	0.28587	0.20292	0.27374
416.084	0.29146	0.27919	0.25716	0.28629	0.2032	0.27417
416.566	0.29187	0.27958	0.25756	0.2867	0.20347	0.27457
417.048	0.29227	0.27995	0.25794	0.2871	0.20373	0.27497
417.531	0.29265	0.28031	0.25832	0.28747	0.20398	0.27534
418.013	0.29301	0.28065	0.25868	0.28783	0.20422	0.27571
418.495	0.29336	0.28098	0.25902	0.28818	0.20445	0.27605
418.977	0.2937	0.28129	0.25936	0.28851	0.20466	0.27638
419.459	0.29402	0.28159	0.25967	0.28883	0.20487	0.2767
419.941	0.29433	0.28188	0.25998	0.28913	0.20506	0.277
420.423	0.29462	0.28215	0.26027	0.28941	0.20524	0.27728
420.906	0.2949	0.2824	0.26055	0.28968	0.20541	0.27755
421.388	0.29516	0.28264	0.26081	0.28994	0.20557	0.27781
421.87	0.29541	0.28287	0.26107	0.29018	0.20572	0.27805
422.352	0.29565	0.28308	0.2613	0.2904	0.20586	0.27827
422.834	0.29587	0.28328	0.26153	0.29061	0.20599	0.27848
423.316	0.29607	0.28346	0.26174	0.2908	0.2061	0.27867
423.798	0.29626	0.28363	0.26193	0.29098	0.20621	0.27885
424.281	0.29211	0.27966	0.25836	0.28693	0.20329	0.27498
424.763	0.29215	0.27977	0.25852	0.28702	0.20337	0.27509
425.245	0.29219	0.27985	0.25865	0.28709	0.20343	0.27518
425.727	0.29224	0.27992	0.25876	0.28714	0.20345	0.27525
426.209	0.29229	0.27996	0.25885	0.28717	0.20346	0.2753
426.691	0.29235	0.27999	0.25891	0.28718	0.20345	0.27534
427.173	0.29243	0.28002	0.25897	0.28718	0.20344	0.27536
427.656	0.29251	0.28004	0.25903	0.28717	0.20343	0.27539
428.138	0.29261	0.28005	0.25908	0.28716	0.20343	0.27542
428.62	0.2927	0.28006	0.25914	0.28714	0.20343	0.27544
429.102	0.29278	0.28007	0.25921	0.28713	0.20345	0.27547
429.584	0.29284	0.28007	0.25928	0.28711	0.20347	0.27549
430.066	0.29289	0.28006	0.25934	0.2871	0.20349	0.27551
430.548	0.29291	0.28006	0.25941	0.2871	0.20352	0.27553
431.031	0.29291	0.28006	0.25947	0.2871	0.20353	0.27553
431.513	0.2929	0.28006	0.25953	0.2871	0.20353	0.27552
431.995	0.29288	0.28005	0.25958	0.2871	0.2035	0.2755
432.477	0.29285	0.28004	0.25961	0.2871	0.20344	0.27546
432.959	0.29283	0.28001	0.25962	0.28708	0.20335	0.27541
433.441	0.29282	0.27998	0.25962	0.28706	0.20324	0.27534
433.923	0.29282	0.27994	0.25961	0.28703	0.20311	0.27526
434.406	0.29286	0.2799	0.25959	0.28701	0.20297	0.27519
434.888	0.29293	0.27988	0.25959	0.287	0.20284	0.27514
435.37	0.29302	0.27987	0.25959	0.28699	0.20273	0.2751
435.852	0.29314	0.27987	0.25961	0.287	0.20263	0.27507
436.334	0.29327	0.27987	0.25964	0.28701	0.20255	0.27505
436.816	0.29339	0.27988	0.25969	0.28702	0.20248	0.27504
437.298	0.29349	0.27989	0.25973	0.28703	0.20243	0.27502
437.78	0.29358	0.27991	0.25978	0.28703	0.2024	0.275
438.262	0.29364	0.27992	0.25983	0.28702	0.20237	0.27499
438.745	0.29368	0.27994	0.25988	0.28702	0.20237	0.27497
439.227	0.29372	0.27996	0.25993	0.28701	0.20237	0.27495
439.709	0.29374	0.27999	0.25998	0.28701	0.20238	0.27494
440.191	0.29377	0.28001	0.26002	0.28702	0.20239	0.27493
440.673	0.2938	0.28004	0.26005	0.28702	0.20241	0.27492
441.155	0.29383	0.28006	0.26008	0.28704	0.20243	0.27493
441.637	0.29388	0.28008	0.2601	0.28707	0.20247	0.27495
442.12	0.29394	0.28011	0.26014	0.28712	0.20252	0.27499
442.602	0.29404	0.28016	0.26019	0.28719	0.20259	0.27506
443.084	0.29417	0.28023	0.26028	0.28727	0.20268	0.27517
443.566	0.29432	0.28031	0.2604	0.28736	0.20279	0.27531
444.048	0.29447	0.2804	0.26055	0.28745	0.2029	0.27546
444.53	0.29462	0.28049	0.2607	0.28752	0.20299	0.2756
445.012	0.29475	0.28056	0.26085	0.28757	0.20308	0.27573
445.495	0.29484	0.28063	0.261	0.28761	0.20316	0.27584
445.977	0.29492	0.28069	0.26114	0.28765	0.20323	0.27595
446.459	0.29497	0.28074	0.26126	0.28768	0.2033	0.27604
446.941	0.295	0.28079	0.26138	0.28772	0.20338	0.27612
447.423	0.29503	0.28085	0.26149	0.28776	0.20346	0.2762
447.905	0.29504	0.2809	0.26158	0.28781	0.20354	0.27627
448.387	0.29506	0.28096	0.26167	0.28785	0.20363	0.27634
448.87	0.29509	0.28102	0.26174	0.2879	0.20373	0.2764
449.352	0.29513	0.28108	0.26181	0.28795	0.20384	0.27648
449.834	0.29519	0.28115	0.26188	0.28801	0.20394	0.27655
450.316	0.29527	0.28123	0.26195	0.28807	0.20404	0.27663
450.798	0.29537	0.28131	0.26203	0.28813	0.20412	0.2767
451.28	0.29549	0.28139	0.26211	0.28819	0.20419	0.27677
451.762	0.2956	0.28146	0.2622	0.28824	0.20424	0.27682
452.245	0.29571	0.28153	0.26229	0.28829	0.20426	0.27687
452.727	0.2958	0.2816	0.26238	0.28834	0.20427	0.27692
453.209	0.29587	0.28165	0.26248	0.28838	0.20427	0.27695
453.691	0.29592	0.28171	0.26257	0.28842	0.20427	0.277
454.173	0.29595	0.28177	0.26267	0.28847	0.20427	0.27704
454.655	0.29596	0.28182	0.26277	0.28852	0.20427	0.27709
455.137	0.29596	0.28187	0.26286	0.28856	0.20428	0.27715
455.62	0.29595	0.28192	0.26294	0.2886	0.2043	0.2772
456.102	0.29595	0.28196	0.26301	0.28863	0.20433	0.27725
456.584	0.29594	0.28198	0.26305	0.28865	0.20436	0.27729
457.066	0.29594	0.282	0.26307	0.28865	0.20439	0.27732
457.548	0.29596	0.282	0.26308	0.28864	0.20442	0.27734
458.03	0.29599	0.282	0.26308	0.28862	0.20445	0.27735
458.512	0.29603	0.282	0.26308	0.2886	0.20448	0.27736
458.994	0.29608	0.28199	0.26308	0.28857	0.2045	0.27736
459.477	0.29613	0.28197	0.26309	0.28855	0.20451	0.27737
459.959	0.29617	0.28196	0.26311	0.28852	0.20452	0.27737
460.441	0.2962	0.28193	0.26313	0.28849	0.20451	0.27737
460.923	0.29621	0.2819	0.26315	0.28846	0.20449	0.27736
461.405	0.2962	0.28188	0.26318	0.28842	0.20445	0.27736
461.887	0.29617	0.28185	0.26322	0.28839	0.20441	0.27736
462.369	0.29612	0.28182	0.26325	0.28835	0.20436	0.27736
462.851	0.29606	0.2818	0.26328	0.28831	0.2043	0.27735
463.334	0.296	0.28177	0.26331	0.28827	0.20424	0.27735
463.816	0.29594	0.28175	0.26332	0.28822	0.20418	0.27734
464.298	0.29588	0.28172	0.26332	0.28818	0.20412	0.27733
464.78	0.29584	0.28169	0.26331	0.28813	0.20407	0.27731
465.262	0.29581	0.28166	0.26329	0.28808	0.20404	0.2773
465.744	0.2958	0.28163	0.26327	0.28804	0.20401	0.27729
466.226	0.2958	0.2816	0.26325	0.288	0.204	0.27729
466.709	0.29582	0.28158	0.26323	0.28796	0.204	0.27728
467.191	0.29584	0.28155	0.26322	0.28793	0.204	0.27727
467.673	0.29585	0.28151	0.26321	0.2879	0.20399	0.27726
468.155	0.29585	0.28147	0.26321	0.28787	0.20398	0.27724
468.637	0.29583	0.28143	0.2632	0.28783	0.20396	0.27721
469.119	0.29578	0.28139	0.2632	0.2878	0.20394	0.27719
469.601	0.29572	0.28136	0.2632	0.28777	0.2039	0.27716
470.084	0.29565	0.28133	0.26319	0.28775	0.20385	0.27713
470.566	0.29557	0.2813	0.26319	0.28772	0.2038	0.27711
471.048	0.29549	0.28128	0.26317	0.28768	0.20374	0.27709
471.53	0.29541	0.28125	0.26315	0.28764	0.20367	0.27707
472.012	0.29534	0.28123	0.26311	0.2876	0.2036	0.27704
472.494	0.29528	0.2812	0.26306	0.28754	0.20353	0.27702
472.976	0.29524	0.28117	0.26299	0.28747	0.20346	0.27699
473.459	0.2952	0.28113	0.26292	0.28741	0.20339	0.27695
473.941	0.29518	0.2811	0.26285	0.28733	0.20333	0.27692
474.423	0.29516	0.28106	0.26277	0.28726	0.20327	0.27688
474.905	0.29515	0.28101	0.26269	0.28719	0.20321	0.27683
475.387	0.29513	0.28096	0.26262	0.28712	0.20315	0.27678
475.869	0.2951	0.28089	0.26254	0.28705	0.2031	0.27673
476.351	0.29505	0.28083	0.26247	0.28697	0.20305	0.27666
476.834	0.29499	0.28076	0.2624	0.2869	0.20299	0.2766
477.316	0.29491	0.28069	0.26233	0.28683	0.20293	0.27653
477.798	0.29483	0.28062	0.26226	0.28676	0.20286	0.27647
478.28	0.29473	0.28055	0.26219	0.28668	0.20277	0.2764
478.762	0.29464	0.28049	0.26212	0.28661	0.20268	0.27633
479.244	0.29454	0.28043	0.26204	0.28654	0.20257	0.27626
479.726	0.29446	0.28038	0.26196	0.28647	0.20246	0.2762
480.209	0.29439	0.28034	0.26188	0.28642	0.20235	0.27615
480.691	0.29435	0.28031	0.2618	0.28637	0.20225	0.27611
481.173	0.29432	0.2803	0.26172	0.28635	0.20215	0.27609
481.655	0.29432	0.2803	0.26166	0.28634	0.20207	0.27607
482.137	0.29434	0.28032	0.26161	0.28634	0.20201	0.27608
482.619	0.29436	0.28034	0.26157	0.28635	0.20196	0.27608
483.101	0.29438	0.28036	0.26153	0.28636	0.20193	0.27609
483.583	0.29439	0.28037	0.2615	0.28637	0.2019	0.2761
484.066	0.29438	0.28037	0.26147	0.28636	0.20189	0.27611
484.548	0.29435	0.28037	0.26143	0.28634	0.20188	0.27611
485.03	0.29431	0.28036	0.2614	0.28632	0.20188	0.27612
485.512	0.29425	0.28034	0.26137	0.28629	0.20188	0.27613
485.994	0.29419	0.28031	0.26134	0.28625	0.20188	0.27614
486.476	0.29412	0.28029	0.2613	0.28621	0.20187	0.27615
486.958	0.29405	0.28025	0.26126	0.28617	0.20185	0.27616
487.44	0.29398	0.28021	0.26121	0.28613	0.20182	0.27616
487.923	0.29393	0.28017	0.26114	0.28609	0.20177	0.27615
488.405	0.29388	0.28013	0.26107	0.28604	0.20171	0.27614
488.887	0.29385	0.28009	0.261	0.286	0.20164	0.27612
489.369	0.29383	0.28005	0.26092	0.28596	0.20155	0.27609
489.851	0.29382	0.28002	0.26084	0.28592	0.20146	0.27606
490.333	0.29382	0.27998	0.26076	0.28587	0.20136	0.27602
490.815	0.29382	0.27995	0.26069	0.28583	0.20125	0.27598
491.298	0.2938	0.27993	0.26063	0.28579	0.20115	0.27593
491.78	0.29378	0.27989	0.26056	0.28574	0.20105	0.27589
492.262	0.29373	0.27986	0.2605	0.28569	0.20096	0.27584
492.744	0.29367	0.27982	0.26045	0.28565	0.20088	0.2758
493.226	0.2936	0.27979	0.2604	0.2856	0.20081	0.27576
493.708	0.29351	0.27975	0.26035	0.28556	0.20075	0.27573
494.19	0.29342	0.27971	0.2603	0.28552	0.20069	0.27571
494.673	0.29334	0.27968	0.26025	0.28549	0.20065	0.2757
495.155	0.29327	0.27965	0.26021	0.28547	0.20062	0.27571
495.637	0.29321	0.27964	0.26017	0.28547	0.2006	0.27574
496.119	0.29319	0.27964	0.26013	0.28548	0.2006	0.27578
496.601	0.29319	0.27967	0.26011	0.28551	0.2006	0.27584
497.083	0.29322	0.2797	0.2601	0.28555	0.2006	0.27591
497.565	0.29326	0.27975	0.26009	0.2856	0.2006	0.27598
498.048	0.29331	0.27981	0.26009	0.28565	0.20059	0.27605
498.53	0.29336	0.27987	0.2601	0.2857	0.20057	0.2761
499.012	0.2934	0.27992	0.2601	0.28573	0.20053	0.27614
499.494	0.29342	0.27997	0.26011	0.28575	0.20049	0.27617
499.976	0.29342	0.28	0.26011	0.28576	0.20044	0.27619
500.458	0.2934	0.28003	0.26012	0.28577	0.20039	0.27621
500.94	0.29336	0.28005	0.26012	0.28576	0.20034	0.27622
501.423	0.29331	0.28006	0.26012	0.28576	0.20029	0.27622
501.905	0.29325	0.28005	0.26012	0.28575	0.20024	0.27623
502.387	0.29319	0.28004	0.26011	0.28575	0.20021	0.27624
502.869	0.29313	0.28002	0.2601	0.28575	0.20018	0.27625
503.351	0.29309	0.27999	0.26008	0.28575	0.20016	0.27626
503.833	0.29306	0.27996	0.26005	0.28576	0.20014	0.27627
504.315	0.29305	0.27994	0.26002	0.28577	0.20013	0.27629
504.798	0.29306	0.27992	0.25999	0.28579	0.20011	0.27631
505.28	0.29308	0.2799	0.25997	0.28581	0.2001	0.27633
505.762	0.29312	0.2799	0.25995	0.28583	0.20008	0.27635
506.244	0.29316	0.2799	0.25995	0.28585	0.20006	0.27637
506.726	0.2932	0.2799	0.25994	0.28587	0.20002	0.27639
507.208	0.29322	0.27991	0.25995	0.28588	0.19999	0.27641
507.69	0.29324	0.27993	0.25997	0.28588	0.19995	0.27642
508.172	0.29324	0.27995	0.26	0.28589	0.1999	0.27644
508.654	0.29323	0.27998	0.26004	0.28589	0.19986	0.27646
509.137	0.29321	0.28001	0.26008	0.2859	0.19982	0.27647
509.619	0.29319	0.28004	0.26012	0.28591	0.19979	0.27649
510.101	0.29316	0.28006	0.26016	0.28593	0.19975	0.2765
510.583	0.29314	0.28007	0.26018	0.28594	0.19972	0.27651
511.065	0.29312	0.28008	0.2602	0.28596	0.1997	0.27651
511.547	0.2931	0.28008	0.2602	0.28598	0.19968	0.27652
512.029	0.2931	0.28007	0.2602	0.286	0.19967	0.27653
512.512	0.29311	0.28006	0.26019	0.28602	0.19967	0.27653
512.994	0.29314	0.28006	0.26018	0.28604	0.19966	0.27654
513.476	0.29317	0.28006	0.26017	0.28605	0.19966	0.27655
513.958	0.29321	0.28006	0.26017	0.28607	0.19966	0.27657
514.44	0.29325	0.28007	0.26018	0.28608	0.19966	0.27658
514.922	0.29328	0.28009	0.2602	0.28609	0.19965	0.27659
515.404	0.2933	0.28012	0.26023	0.2861	0.19964	0.27661
515.887	0.29332	0.28016	0.26027	0.28611	0.19963	0.27662
516.369	0.29332	0.28021	0.26031	0.28612	0.19962	0.27663
516.851	0.29332	0.28026	0.26036	0.28614	0.1996	0.27665
517.333	0.29331	0.28031	0.26041	0.28617	0.19958	0.27666
517.815	0.29329	0.28036	0.26046	0.28619	0.19956	0.27666
518.297	0.29328	0.28041	0.26049	0.28622	0.19953	0.27667
518.779	0.29328	0.28045	0.26051	0.28625	0.19951	0.27667
519.262	0.29329	0.28048	0.26053	0.28627	0.19948	0.27667
519.744	0.29331	0.28051	0.26053	0.28629	0.19946	0.27667
520.226	0.29334	0.28053	0.26053	0.2863	0.19944	0.27667
520.708	0.29339	0.28054	0.26053	0.28631	0.19943	0.27667
521.19	0.29344	0.28056	0.26053	0.28632	0.19942	0.27667
521.672	0.2935	0.28056	0.26052	0.28631	0.19942	0.27667
522.154	0.29356	0.28057	0.26052	0.28631	0.19942	0.27668
522.636	0.29361	0.28058	0.26053	0.2863	0.19942	0.27668
523.119	0.29365	0.2806	0.26054	0.28629	0.19942	0.27669
523.601	0.29368	0.28062	0.26056	0.28629	0.19942	0.27669
524.083	0.2937	0.28065	0.26058	0.2863	0.19942	0.2767
524.565	0.29372	0.28069	0.26062	0.28632	0.19942	0.27671
525.047	0.29373	0.28074	0.26066	0.28635	0.19941	0.27673
525.529	0.29374	0.2808	0.2607	0.28639	0.1994	0.27674
526.011	0.29376	0.28087	0.26075	0.28644	0.19939	0.27677
526.494	0.29378	0.28094	0.26079	0.28649	0.19939	0.27679
526.976	0.29382	0.28102	0.26084	0.28655	0.19939	0.27683
527.458	0.29387	0.2811	0.26088	0.28661	0.1994	0.27687
527.94	0.29394	0.28118	0.26092	0.28666	0.19942	0.27691
528.422	0.29402	0.28125	0.26096	0.28671	0.19944	0.27697
528.904	0.29411	0.28132	0.261	0.28676	0.19946	0.27702
529.386	0.29421	0.28138	0.26103	0.28679	0.19949	0.27708
529.869	0.2943	0.28143	0.26107	0.28682	0.19954	0.27714
530.351	0.29439	0.28148	0.26112	0.28685	0.19958	0.27721
530.833	0.29447	0.28153	0.26116	0.28688	0.19964	0.27728
531.315	0.29453	0.28158	0.26122	0.2869	0.19971	0.27735
531.797	0.29459	0.28164	0.26128	0.28694	0.19977	0.27743
532.279	0.29464	0.28169	0.26134	0.28697	0.19984	0.2775
532.761	0.29468	0.28176	0.26141	0.28701	0.1999	0.27757
533.244	0.29471	0.28182	0.26147	0.28706	0.19996	0.27763
533.726	0.29473	0.28188	0.26153	0.2871	0.2	0.27768
534.208	0.29476	0.28195	0.26158	0.28714	0.20004	0.27772
534.69	0.29479	0.28201	0.26163	0.28717	0.20007	0.27775
535.172	0.29483	0.28208	0.26167	0.2872	0.20008	0.27777
535.654	0.29488	0.28214	0.2617	0.28723	0.2001	0.2778
536.136	0.29494	0.28221	0.26173	0.28725	0.20011	0.27782
536.619	0.29501	0.28226	0.26175	0.28727	0.20012	0.27785
537.101	0.29509	0.28232	0.26177	0.28728	0.20014	0.27787
537.583	0.29517	0.28236	0.2618	0.28729	0.20016	0.2779
538.065	0.29524	0.28241	0.26183	0.2873	0.20019	0.27794
538.547	0.2953	0.28245	0.26186	0.28731	0.20022	0.27799
539.029	0.29536	0.28249	0.26189	0.28732	0.20027	0.27804
539.511	0.2954	0.28253	0.26194	0.28735	0.20033	0.2781
539.994	0.29544	0.28257	0.26199	0.28738	0.2004	0.27816
540.476	0.29547	0.28262	0.26204	0.28742	0.20048	0.27823
540.958	0.29549	0.28268	0.2621	0.28747	0.20057	0.27831
541.44	0.29552	0.28274	0.26216	0.28752	0.20066	0.27839
541.922	0.29554	0.28281	0.26222	0.28758	0.20074	0.27847
542.404	0.29558	0.28288	0.26228	0.28763	0.20083	0.27855
542.886	0.29562	0.28295	0.26233	0.28768	0.20091	0.27862
543.368	0.29568	0.28302	0.26237	0.28772	0.20098	0.27868
543.851	0.29574	0.2831	0.26242	0.28776	0.20104	0.27874
544.333	0.29581	0.28317	0.26246	0.28779	0.20109	0.27879
544.815	0.29589	0.28323	0.26249	0.28782	0.20113	0.27884
545.297	0.29596	0.28329	0.26253	0.28784	0.20117	0.27889
545.779	0.29603	0.28335	0.26257	0.28787	0.2012	0.27893
546.261	0.29609	0.2834	0.26262	0.2879	0.20125	0.27898
546.743	0.29613	0.28345	0.26267	0.28794	0.20129	0.27904
547.226	0.29617	0.28349	0.26273	0.28798	0.20135	0.2791
547.708	0.2962	0.28354	0.26279	0.28803	0.20142	0.27917
548.19	0.29622	0.28358	0.26286	0.28808	0.20149	0.27925
548.672	0.29624	0.28362	0.26293	0.28813	0.20158	0.27934
549.154	0.29625	0.28366	0.26301	0.28819	0.20167	0.27943
549.636	0.29626	0.28371	0.26308	0.28824	0.20177	0.27952
550.118	0.29629	0.28376	0.26314	0.28829	0.20188	0.27961
550.601	0.29632	0.28381	0.2632	0.28833	0.20198	0.2797
551.083	0.29636	0.28386	0.26325	0.28837	0.20208	0.27978
551.565	0.29641	0.28392	0.2633	0.28841	0.20217	0.27986
552.047	0.29648	0.28397	0.26334	0.28844	0.20225	0.27992
552.529	0.29654	0.28403	0.26338	0.28847	0.20232	0.27998
553.011	0.29661	0.28407	0.26342	0.2885	0.20238	0.28003
553.493	0.29667	0.28412	0.26346	0.28853	0.20244	0.28007
553.976	0.29673	0.28417	0.2635	0.28856	0.20249	0.28011
554.458	0.29677	0.28421	0.26355	0.2886	0.20253	0.28015
554.94	0.29681	0.28425	0.26361	0.28864	0.20258	0.2802
555.422	0.29684	0.28428	0.26367	0.28868	0.20262	0.28025
555.904	0.29685	0.28432	0.26373	0.28872	0.20267	0.2803
556.386	0.29686	0.28435	0.26379	0.28875	0.20272	0.28035
556.868	0.29686	0.28438	0.26385	0.28879	0.20278	0.28041
557.35	0.29686	0.28441	0.26391	0.28883	0.20285	0.28048
557.832	0.29686	0.28445	0.26396	0.28886	0.20292	0.28055
558.315	0.29687	0.28448	0.26401	0.2889	0.203	0.28062
558.797	0.29688	0.28452	0.26406	0.28893	0.20309	0.2807
559.279	0.29691	0.28456	0.2641	0.28897	0.20318	0.28077
559.761	0.29694	0.28461	0.26414	0.289	0.20327	0.28084
560.243	0.29699	0.28465	0.26417	0.28904	0.20336	0.28091
560.725	0.29703	0.28469	0.26421	0.28908	0.20344	0.28097
561.207	0.29708	0.28474	0.26425	0.28912	0.20351	0.28103
561.69	0.29712	0.28478	0.2643	0.28917	0.20358	0.28108
562.172	0.29715	0.28482	0.26434	0.28922	0.20364	0.28113
562.654	0.29718	0.28486	0.2644	0.28927	0.2037	0.28118
563.136	0.2972	0.2849	0.26446	0.28932	0.20375	0.28123
563.618	0.29722	0.28495	0.26452	0.28938	0.20379	0.28128
564.1	0.29723	0.28498	0.26458	0.28942	0.20384	0.28134
564.582	0.29724	0.28502	0.26464	0.28947	0.20388	0.28139
565.065	0.29724	0.28506	0.2647	0.2895	0.20392	0.28144
565.547	0.29725	0.28509	0.26475	0.28954	0.20397	0.2815
566.029	0.29727	0.28513	0.2648	0.28956	0.20402	0.28156
566.511	0.29729	0.28516	0.26483	0.28959	0.20407	0.28161
566.993	0.29732	0.28519	0.26487	0.28961	0.20412	0.28167
567.475	0.29736	0.28522	0.2649	0.28963	0.20418	0.28172
567.957	0.29741	0.28525	0.26492	0.28966	0.20425	0.28177
568.44	0.29746	0.28528	0.26495	0.28969	0.20432	0.28182
568.922	0.29752	0.28531	0.26498	0.28973	0.20439	0.28188
569.404	0.29758	0.28535	0.26502	0.28978	0.20446	0.28193
569.886	0.29763	0.2854	0.26506	0.28983	0.20453	0.28198
570.368	0.29768	0.28545	0.26512	0.28988	0.2046	0.28203
570.85	0.29772	0.2855	0.26518	0.28993	0.20467	0.28209
571.332	0.29776	0.28555	0.26525	0.28998	0.20472	0.28214
571.814	0.29779	0.2856	0.26532	0.29003	0.20478	0.28219
572.297	0.29781	0.28565	0.26539	0.29007	0.20482	0.28224
572.779	0.29783	0.2857	0.26546	0.29011	0.20486	0.28229
573.261	0.29784	0.28575	0.26553	0.29015	0.2049	0.28235
573.743	0.29787	0.2858	0.2656	0.29018	0.20494	0.2824
574.225	0.2979	0.28584	0.26566	0.29022	0.20498	0.28246
574.707	0.29793	0.28589	0.26571	0.29025	0.20502	0.28253
575.189	0.29798	0.28594	0.26576	0.29029	0.20507	0.28259
575.672	0.29803	0.28598	0.2658	0.29032	0.20511	0.28265
576.154	0.29808	0.28602	0.26583	0.29036	0.20517	0.28271
576.636	0.29814	0.28606	0.26586	0.2904	0.20522	0.28277
577.118	0.2982	0.2861	0.26589	0.29043	0.20528	0.28282
577.6	0.29825	0.28613	0.26593	0.29047	0.20534	0.28287
578.082	0.2983	0.28617	0.26597	0.2905	0.2054	0.28292
578.564	0.29835	0.28621	0.26601	0.29054	0.20546	0.28297
579.047	0.29838	0.28625	0.26607	0.29057	0.20551	0.28301
579.529	0.29841	0.28629	0.26612	0.29059	0.20556	0.28305
580.011	0.29844	0.28633	0.26618	0.29062	0.2056	0.28308
580.493	0.29845	0.28636	0.26624	0.29064	0.20563	0.28311
580.975	0.29847	0.2864	0.26629	0.29066	0.20566	0.28313
581.457	0.29849	0.28643	0.26634	0.29068	0.20568	0.28316
581.939	0.29851	0.28646	0.26638	0.2907	0.2057	0.28318
582.422	0.29854	0.2865	0.26642	0.29073	0.20571	0.28321
582.904	0.29857	0.28653	0.26645	0.29076	0.20572	0.28323
583.386	0.29862	0.28656	0.26648	0.29078	0.20572	0.28326
583.868	0.29866	0.2866	0.2665	0.29081	0.20573	0.28329
584.35	0.29871	0.28663	0.26652	0.29084	0.20575	0.28333
584.832	0.29876	0.28666	0.26653	0.29086	0.20576	0.28336
585.314	0.29881	0.28668	0.26655	0.29088	0.20578	0.28339
585.796	0.29885	0.28671	0.26657	0.2909	0.2058	0.28342
586.279	0.29889	0.28673	0.2666	0.29091	0.20583	0.28344
586.761	0.29891	0.28675	0.26663	0.29092	0.20585	0.28346
587.243	0.29893	0.28677	0.26666	0.29093	0.20587	0.28347
587.725	0.29893	0.28678	0.26668	0.29093	0.20588	0.28348
588.207	0.29893	0.28678	0.26671	0.29093	0.20589	0.28348
588.689	0.29892	0.28679	0.26674	0.29092	0.20589	0.28348
589.171	0.29892	0.28679	0.26676	0.29092	0.20588	0.28348
589.654	0.29891	0.28679	0.26678	0.29093	0.20587	0.28347
590.136	0.29892	0.2868	0.2668	0.29093	0.20584	0.28346
590.618	0.29893	0.2868	0.26681	0.29094	0.20582	0.28345
591.1	0.29895	0.28681	0.26682	0.29095	0.20579	0.28345
591.582	0.29898	0.28682	0.26682	0.29096	0.20576	0.28344
592.064	0.29902	0.28682	0.26683	0.29097	0.20573	0.28344
592.546	0.29906	0.28683	0.26683	0.29099	0.2057	0.28345
593.029	0.29911	0.28685	0.26684	0.291	0.20568	0.28346
593.511	0.29915	0.28686	0.26686	0.29101	0.20567	0.28348
593.993	0.29919	0.28688	0.26688	0.29102	0.20567	0.2835
594.475	0.29922	0.2869	0.26691	0.29103	0.20568	0.28353
594.957	0.29924	0.28692	0.26694	0.29104	0.20569	0.28355
595.439	0.29926	0.28694	0.26698	0.29104	0.20571	0.28358
595.921	0.29927	0.28696	0.26702	0.29104	0.20573	0.2836
596.404	0.29928	0.28698	0.26706	0.29105	0.20575	0.28361
596.886	0.29928	0.287	0.26709	0.29106	0.20577	0.28362
597.368	0.29929	0.28702	0.26713	0.29107	0.20578	0.28363
597.85	0.29931	0.28704	0.26716	0.29109	0.20579	0.28363
598.332	0.29934	0.28707	0.26719	0.29111	0.2058	0.28363
598.814	0.29937	0.2871	0.26721	0.29113	0.2058	0.28364
599.296	0.29941	0.28713	0.26723	0.29116	0.20579	0.28364
599.778	0.29946	0.28716	0.26725	0.29118	0.20578	0.28365
600.261	0.29952	0.2872	0.26728	0.2912	0.20577	0.28366
600.743	0.29957	0.28723	0.26731	0.29123	0.20576	0.28368
601.225	0.29963	0.28727	0.26734	0.29125	0.20575	0.28369
601.707	0.29969	0.28731	0.26737	0.29127	0.20575	0.28372
602.189	0.29974	0.28735	0.26741	0.29129	0.20574	0.28374
602.671	0.29978	0.28739	0.26745	0.29131	0.20574	0.28377
603.153	0.29982	0.28743	0.2675	0.29134	0.20575	0.2838
603.636	0.29985	0.28747	0.26755	0.29137	0.20576	0.28384
604.118	0.29988	0.28752	0.26759	0.29141	0.20578	0.28388
604.6	0.29991	0.28756	0.26764	0.29146	0.2058	0.28392
605.082	0.29994	0.2876	0.26769	0.29151	0.20583	0.28396
605.564	0.29998	0.28765	0.26773	0.29156	0.20586	0.28399
606.046	0.30001	0.28769	0.26777	0.29162	0.20589	0.28403
606.528	0.30006	0.28773	0.2678	0.29167	0.20591	0.28406
607.01	0.30011	0.28776	0.26783	0.29171	0.20593	0.28408
607.493	0.30016	0.28779	0.26785	0.29175	0.20593	0.2841
607.975	0.30021	0.28782	0.26787	0.29178	0.20593	0.28411
608.457	0.30026	0.28785	0.26789	0.2918	0.20591	0.28412
608.939	0.30031	0.28787	0.2679	0.29182	0.20589	0.28413
609.421	0.30036	0.2879	0.26792	0.29184	0.20587	0.28413
609.903	0.3004	0.28792	0.26794	0.29186	0.20583	0.28414
610.385	0.30044	0.28794	0.26796	0.29188	0.20579	0.28414
610.868	0.30046	0.28796	0.26798	0.29189	0.20575	0.28413
611.35	0.30048	0.28798	0.268	0.29191	0.20571	0.28413
611.832	0.30049	0.28799	0.26802	0.29193	0.20567	0.28413
612.314	0.3005	0.28801	0.26804	0.29195	0.20564	0.28413
612.796	0.30051	0.28802	0.26806	0.29198	0.20561	0.28414
613.278	0.30051	0.28803	0.26807	0.29201	0.20559	0.28414
613.76	0.30053	0.28804	0.26808	0.29203	0.20557	0.28414
614.243	0.30054	0.28805	0.26809	0.29205	0.20555	0.28415
614.725	0.30056	0.28806	0.26809	0.29207	0.20554	0.28415
615.207	0.30059	0.28807	0.2681	0.29208	0.20554	0.28415
615.689	0.30062	0.28808	0.2681	0.29209	0.20553	0.28416
616.171	0.30065	0.2881	0.2681	0.2921	0.20552	0.28416
616.653	0.30069	0.28812	0.2681	0.29211	0.2055	0.28417
617.135	0.30072	0.28814	0.26811	0.29211	0.20548	0.28417
617.617	0.30075	0.28816	0.26812	0.29212	0.20546	0.28417
618.1	0.30078	0.28818	0.26813	0.29213	0.20542	0.28417
618.582	0.30079	0.2882	0.26814	0.29213	0.20538	0.28417
619.064	0.3008	0.28822	0.26815	0.29214	0.20533	0.28416
619.546	0.3008	0.28823	0.26817	0.29215	0.20528	0.28415
620.028	0.30079	0.28824	0.26818	0.29216	0.20523	0.28414
620.51	0.30078	0.28825	0.26818	0.29217	0.20518	0.28413
620.992	0.30077	0.28826	0.26819	0.29218	0.20514	0.28412
621.475	0.30077	0.28826	0.26819	0.29219	0.2051	0.28412
621.957	0.30076	0.28827	0.26818	0.29219	0.20506	0.28411
622.439	0.30076	0.28827	0.26817	0.29219	0.20502	0.28411
622.921	0.30077	0.28826	0.26816	0.29218	0.20499	0.2841
623.403	0.30078	0.28826	0.26814	0.29216	0.20497	0.2841
623.885	0.30079	0.28826	0.26812	0.29215	0.20495	0.2841
624.367	0.30081	0.28826	0.2681	0.29213	0.20493	0.28409
624.85	0.30083	0.28827	0.26808	0.29212	0.2049	0.28409
625.332	0.30085	0.28827	0.26807	0.29211	0.20488	0.28409
625.814	0.30086	0.28829	0.26807	0.2921	0.20485	0.28408
626.296	0.30086	0.2883	0.26806	0.29209	0.20482	0.28407
626.778	0.30086	0.28832	0.26806	0.29209	0.20478	0.28405
627.26	0.30085	0.28834	0.26806	0.29208	0.20473	0.28403
627.742	0.30083	0.28836	0.26806	0.29208	0.20468	0.28402
628.225	0.30081	0.28839	0.26806	0.29208	0.20462	0.284
628.707	0.30079	0.28842	0.26806	0.29208	0.20457	0.28398
629.189	0.30077	0.28845	0.26806	0.29207	0.20451	0.28396
629.671	0.30075	0.28848	0.26806	0.29206	0.20446	0.28395
630.153	0.30074	0.28851	0.26805	0.29204	0.20441	0.28393
630.635	0.30073	0.28854	0.26804	0.29201	0.20436	0.28392
631.117	0.30073	0.28857	0.26802	0.29198	0.20432	0.2839
631.6	0.30072	0.2886	0.268	0.29195	0.20429	0.28389
632.082	0.30072	0.28864	0.26799	0.29192	0.20426	0.28388
632.564	0.30072	0.28867	0.26797	0.29188	0.20424	0.28387
633.046	0.30072	0.28871	0.26796	0.29185	0.20422	0.28385
633.528	0.30071	0.28874	0.26795	0.29183	0.2042	0.28383
634.01	0.3007	0.28878	0.26794	0.2918	0.20418	0.28381
634.492	0.30068	0.28882	0.26794	0.29178	0.20416	0.28379
634.974	0.30066	0.28887	0.26794	0.29176	0.20413	0.28376
635.457	0.30063	0.28891	0.26794	0.29174	0.20411	0.28373
635.939	0.3006	0.28897	0.26795	0.29172	0.20407	0.2837
636.421	0.30057	0.28902	0.26796	0.2917	0.20404	0.28368
636.903	0.30054	0.28908	0.26797	0.29167	0.204	0.28365
637.385	0.30052	0.28914	0.26798	0.29164	0.20396	0.28362
637.867	0.3005	0.2892	0.26798	0.29161	0.20392	0.28359
638.349	0.30048	0.28927	0.26799	0.29157	0.20389	0.28357
638.832	0.30048	0.28934	0.26799	0.29154	0.20386	0.28356
639.314	0.30048	0.28942	0.268	0.29152	0.20384	0.28355
639.796	0.30049	0.2895	0.26801	0.2915	0.20383	0.28355
640.278	0.30051	0.28959	0.26803	0.29149	0.20383	0.28356
640.76	0.30053	0.28967	0.26806	0.29148	0.20385	0.28358
641.242	0.30056	0.28975	0.26809	0.29149	0.20387	0.2836
641.724	0.30058	0.28982	0.26812	0.2915	0.20389	0.28362
642.207	0.3006	0.28986	0.26814	0.2915	0.2039	0.28363
642.689	0.3006	0.28986	0.26816	0.29151	0.20389	0.28364
643.171	0.3006	0.28983	0.26816	0.2915	0.20385	0.28362
643.653	0.30059	0.28976	0.26814	0.29149	0.20378	0.2836
644.135	0.30056	0.28968	0.26811	0.29147	0.20369	0.28355
644.617	0.30053	0.28962	0.26808	0.29143	0.2036	0.28351
645.099	0.3005	0.28959	0.26806	0.2914	0.20351	0.28346
645.581	0.30048	0.28961	0.26805	0.29137	0.20345	0.28343
646.064	0.30048	0.28968	0.26807	0.29135	0.20341	0.28341
646.546	0.30049	0.28978	0.26809	0.29134	0.2034	0.2834
647.028	0.30051	0.28992	0.26813	0.29134	0.20341	0.28341
647.51	0.30055	0.29008	0.26818	0.29134	0.20344	0.28343
647.992	0.30059	0.29026	0.26824	0.29136	0.20349	0.28346
648.474	0.30064	0.29044	0.2683	0.29139	0.20354	0.2835
648.956	0.30069	0.29062	0.26837	0.29142	0.2036	0.28355
649.438	0.30074	0.29079	0.26844	0.29146	0.20367	0.28359
649.921	0.30079	0.29097	0.26851	0.2915	0.20374	0.28365
650.403	0.30083	0.29113	0.26858	0.29153	0.20381	0.2837
650.885	0.30086	0.2913	0.26865	0.29157	0.20388	0.28375
651.367	0.30089	0.29145	0.26872	0.2916	0.20396	0.2838
651.849	0.30091	0.2916	0.26879	0.29162	0.20402	0.28385
652.331	0.30093	0.29174	0.26886	0.29164	0.20409	0.28388
652.813	0.30095	0.29188	0.26892	0.29165	0.20415	0.28392
653.296	0.30096	0.292	0.26898	0.29166	0.2042	0.28394
653.778	0.30098	0.29213	0.26903	0.29167	0.20424	0.28396
654.26	0.301	0.29224	0.26908	0.29167	0.20427	0.28397
654.742	0.30103	0.29236	0.26913	0.29168	0.2043	0.28398
655.224	0.30106	0.29247	0.26917	0.2917	0.20432	0.28398
655.706	0.3011	0.29258	0.26921	0.29172	0.20434	0.28399
656.188	0.30114	0.29269	0.26925	0.29174	0.20436	0.284
656.671	0.30118	0.2928	0.26929	0.29177	0.20437	0.28401
657.153	0.30122	0.2929	0.26934	0.2918	0.20438	0.28403
657.635	0.30125	0.29301	0.26938	0.29182	0.2044	0.28405
658.117	0.30129	0.29311	0.26943	0.29185	0.20442	0.28408
658.599	0.30132	0.29321	0.26948	0.29188	0.20445	0.28411
659.081	0.30134	0.29332	0.26954	0.2919	0.20448	0.28414
659.563	0.30136	0.29342	0.26959	0.29192	0.20452	0.28418
660.045	0.30139	0.29352	0.26965	0.29193	0.20457	0.28422
660.528	0.30141	0.29361	0.2697	0.29194	0.20461	0.28426
661.01	0.30143	0.2937	0.26975	0.29195	0.20466	0.28429
661.492	0.30145	0.29379	0.2698	0.29196	0.2047	0.28432
661.974	0.30147	0.29387	0.26984	0.29197	0.20474	0.28435
662.456	0.3015	0.29395	0.26988	0.29199	0.20478	0.28437
662.938	0.30153	0.29402	0.26991	0.29201	0.2048	0.28438
663.42	0.30156	0.29409	0.26994	0.29203	0.20482	0.28439
663.903	0.30159	0.29416	0.26996	0.29206	0.20483	0.28439
664.385	0.30163	0.29422	0.26999	0.29208	0.20484	0.2844
664.867	0.30166	0.29428	0.27002	0.29211	0.20483	0.2844
665.349	0.30169	0.29433	0.27004	0.29213	0.20483	0.2844
665.831	0.30172	0.29438	0.27007	0.29215	0.20482	0.2844
666.313	0.30174	0.29443	0.2701	0.29217	0.20482	0.28441
666.795	0.30176	0.29448	0.27013	0.29219	0.20481	0.28442
667.278	0.30177	0.29453	0.27016	0.2922	0.20481	0.28444
667.76	0.30178	0.29457	0.2702	0.29221	0.20481	0.28445
668.242	0.30179	0.29461	0.27022	0.29222	0.20482	0.28448
668.724	0.30181	0.29465	0.27025	0.29223	0.20483	0.2845
669.206	0.30182	0.29468	0.27027	0.29225	0.20485	0.28452
669.688	0.30184	0.29472	0.2703	0.29227	0.20486	0.28455
670.17	0.30187	0.29475	0.27031	0.29229	0.20488	0.28457
670.653	0.3019	0.29479	0.27033	0.29232	0.2049	0.2846
671.135	0.30195	0.29482	0.27035	0.29236	0.20492	0.28462
671.617	0.302	0.29486	0.27037	0.29241	0.20493	0.28464
672.099	0.30205	0.2949	0.27039	0.29245	0.20494	0.28465
672.581	0.30211	0.29494	0.27041	0.29249	0.20495	0.28467
673.063	0.30216	0.29497	0.27044	0.29253	0.20495	0.28468
673.545	0.30222	0.29501	0.27046	0.29257	0.20495	0.28469
674.028	0.30227	0.29504	0.27049	0.29261	0.20494	0.2847
674.51	0.30232	0.29507	0.27053	0.29264	0.20492	0.28471
674.992	0.30237	0.2951	0.27056	0.29266	0.20491	0.28473
675.474	0.30241	0.29512	0.27059	0.29269	0.20489	0.28474
675.956	0.30245	0.29513	0.27062	0.29272	0.20487	0.28476
676.438	0.30249	0.29514	0.27065	0.29275	0.20485	0.28478
676.92	0.30253	0.29515	0.27067	0.29278	0.20483	0.2848
677.403	0.30258	0.29515	0.27069	0.29281	0.20482	0.28482
677.885	0.30262	0.29514	0.27071	0.29284	0.20481	0.28485
678.367	0.30267	0.29513	0.27072	0.29288	0.2048	0.28487
678.849	0.30273	0.29511	0.27072	0.29292	0.20479	0.28489
679.331	0.30279	0.29508	0.27073	0.29296	0.20478	0.28491
679.813	0.30285	0.29505	0.27073	0.29299	0.20477	0.28493
680.295	0.30291	0.29502	0.27073	0.29302	0.20475	0.28494
680.778	0.30297	0.29497	0.27073	0.29305	0.20473	0.28494
681.26	0.30302	0.29493	0.27074	0.29307	0.20471	0.28494
681.742	0.30307	0.29487	0.27074	0.29309	0.20467	0.28494
682.224	0.30312	0.29482	0.27075	0.29311	0.20463	0.28493
682.706	0.30316	0.29476	0.27075	0.29313	0.20458	0.28493
683.188	0.3032	0.29469	0.27076	0.29315	0.20453	0.28492
683.67	0.30324	0.29461	0.27076	0.29317	0.20447	0.28492
684.152	0.30327	0.29453	0.27076	0.29319	0.2044	0.28491
684.635	0.3033	0.29444	0.27075	0.29322	0.20433	0.28491
685.117	0.30333	0.29434	0.27074	0.29325	0.20426	0.28491
685.599	0.30336	0.29423	0.27072	0.29327	0.20418	0.28491
686.081	0.3034	0.29411	0.27069	0.2933	0.2041	0.28491
686.563	0.30344	0.29398	0.27066	0.29333	0.20403	0.28491
687.045	0.30348	0.29384	0.27062	0.29335	0.20395	0.28491
687.527	0.30353	0.29368	0.27058	0.29336	0.20387	0.28491
688.01	0.30357	0.29352	0.27053	0.29337	0.20378	0.2849
688.492	0.30362	0.29334	0.27048	0.29337	0.20369	0.28489
688.974	0.30365	0.29315	0.27042	0.29336	0.20359	0.28486
689.456	0.30368	0.29296	0.27036	0.29335	0.20349	0.28483
689.938	0.3037	0.29278	0.2703	0.29334	0.20337	0.2848
690.42	0.30372	0.29261	0.27025	0.29332	0.20326	0.28475
690.902	0.30372	0.29246	0.2702	0.29331	0.20315	0.28471
691.385	0.30373	0.29236	0.27017	0.29331	0.20306	0.28467
691.867	0.30374	0.29231	0.27017	0.29332	0.203	0.28465
692.349	0.30376	0.29232	0.27018	0.29334	0.20297	0.28465
692.831	0.30379	0.29238	0.27021	0.29337	0.20297	0.28467
693.313	0.30384	0.29245	0.27026	0.29342	0.20299	0.2847
693.795	0.3039	0.29251	0.2703	0.29347	0.20302	0.28474
694.277	0.30396	0.29255	0.27034	0.29351	0.20303	0.28478
694.759	0.30403	0.29256	0.27036	0.29355	0.20304	0.28482
695.242	0.30409	0.29254	0.27037	0.29358	0.20302	0.28485
695.724	0.30415	0.2925	0.27037	0.2936	0.20299	0.28488
696.206	0.3042	0.29243	0.27036	0.29361	0.20296	0.2849
696.688	0.30426	0.29236	0.27035	0.29362	0.20292	0.28492
697.17	0.30432	0.29229	0.27033	0.29363	0.20288	0.28493
697.652	0.30437	0.29222	0.27033	0.29364	0.20284	0.28495
698.134	0.30444	0.29215	0.27032	0.29365	0.2028	0.28496
698.616	0.3045	0.29209	0.27033	0.29367	0.20277	0.28497
699.099	0.30458	0.29204	0.27034	0.29369	0.20274	0.28498
699.581	0.30466	0.292	0.27035	0.29372	0.2027	0.28498
700.063	0.30475	0.29196	0.27036	0.29375	0.20267	0.28499
700.545	0.30485	0.29193	0.27038	0.29379	0.20263	0.28499
701.027	0.30496	0.2919	0.2704	0.29383	0.20259	0.285
701.509	0.30509	0.29188	0.27041	0.29387	0.20254	0.28501
701.991	0.30523	0.29187	0.27043	0.29391	0.2025	0.28502
702.474	0.30539	0.29186	0.27044	0.29395	0.20245	0.28504
702.956	0.30556	0.29185	0.27046	0.29398	0.20241	0.28506
703.438	0.30575	0.29185	0.27048	0.29401	0.20237	0.28509
703.92	0.30594	0.29184	0.27049	0.29404	0.20233	0.28512
704.402	0.30614	0.29185	0.27051	0.29407	0.2023	0.28516
704.884	0.30635	0.29185	0.27053	0.2941	0.20227	0.2852
705.366	0.30656	0.29186	0.27056	0.29413	0.20225	0.28524
705.849	0.30678	0.29188	0.27059	0.29417	0.20224	0.28528
706.331	0.307	0.29189	0.27062	0.29421	0.20223	0.28532
706.813	0.30721	0.29191	0.27066	0.29425	0.20222	0.28535
707.295	0.30743	0.29194	0.27069	0.2943	0.20221	0.28539
707.777	0.30765	0.29196	0.27073	0.29436	0.20221	0.28542
708.259	0.30786	0.292	0.27077	0.29441	0.2022	0.28544
708.741	0.30808	0.29203	0.27081	0.29446	0.2022	0.28546
709.223	0.3083	0.29207	0.27085	0.29452	0.20219	0.28548
709.706	0.30851	0.29212	0.27088	0.29456	0.20218	0.2855
710.188	0.30874	0.29216	0.27092	0.29461	0.20216	0.28551
710.67	0.30896	0.29221	0.27095	0.29465	0.20214	0.28553
711.152	0.30918	0.29226	0.27098	0.29468	0.20212	0.28554
711.634	0.3094	0.29232	0.27102	0.29472	0.20209	0.28556
712.116	0.30962	0.29237	0.27105	0.29475	0.20207	0.28559
712.598	0.30984	0.29242	0.27109	0.29479	0.20205	0.28562
713.081	0.31005	0.29248	0.27113	0.29483	0.20204	0.28566
713.563	0.31026	0.29254	0.27117	0.29487	0.20203	0.28571
714.045	0.31045	0.29259	0.27122	0.29492	0.20203	0.28575
714.527	0.31065	0.29265	0.27126	0.29498	0.20204	0.2858
715.009	0.31083	0.29271	0.27131	0.29503	0.20205	0.28585
715.491	0.31101	0.29276	0.27136	0.29509	0.20207	0.28589
715.973	0.31118	0.29282	0.27141	0.29514	0.20209	0.28593
716.456	0.31136	0.29288	0.27146	0.29519	0.20211	0.28597
716.938	0.31153	0.29295	0.27151	0.29525	0.20214	0.28601
717.42	0.3117	0.29302	0.27155	0.29529	0.20217	0.28605
717.902	0.31187	0.29309	0.2716	0.29534	0.20219	0.28608
718.384	0.31205	0.29316	0.27164	0.29538	0.20221	0.28611
718.866	0.31222	0.29323	0.27168	0.29542	0.20223	0.28614
719.348	0.31239	0.2933	0.27172	0.29545	0.20225	0.28616
719.831	0.31255	0.29337	0.27176	0.29549	0.20226	0.28619
720.313	0.31272	0.29344	0.2718	0.29554	0.20228	0.28623
720.795	0.31287	0.29351	0.27184	0.29558	0.20229	0.28626
721.277	0.31302	0.29358	0.27189	0.29563	0.2023	0.2863
721.759	0.31315	0.29364	0.27194	0.29569	0.20231	0.28635
722.241	0.31328	0.2937	0.27199	0.29575	0.20233	0.2864
722.723	0.3134	0.29376	0.27204	0.29581	0.20235	0.28646
723.206	0.3135	0.29382	0.2721	0.29587	0.20238	0.28651
723.688	0.3136	0.29387	0.27216	0.29593	0.20241	0.28657
724.17	0.31368	0.29392	0.27221	0.29599	0.20245	0.28663
724.652	0.31376	0.29398	0.27227	0.29604	0.20249	0.2867
725.134	0.31384	0.29403	0.27232	0.29609	0.20254	0.28676
725.616	0.31391	0.29408	0.27237	0.29613	0.2026	0.28681
726.098	0.31397	0.29413	0.27242	0.29618	0.20265	0.28687
726.58	0.31403	0.29418	0.27247	0.29622	0.20271	0.28692
727.063	0.31408	0.29423	0.27251	0.29626	0.20276	0.28697
727.545	0.31413	0.29428	0.27255	0.29631	0.20281	0.28702
728.027	0.31416	0.29433	0.27259	0.29636	0.20286	0.28707
728.509	0.31419	0.29437	0.27264	0.29641	0.20291	0.28712
728.991	0.31421	0.29441	0.27268	0.29647	0.20294	0.28716
729.473	0.31421	0.29445	0.27271	0.29653	0.20298	0.28721
729.955	0.3142	0.29447	0.27275	0.29658	0.203	0.28726
730.438	0.31418	0.2945	0.27279	0.29663	0.20303	0.28731
730.92	0.31414	0.29451	0.27283	0.29668	0.20305	0.28736
731.402	0.31409	0.29452	0.27286	0.29672	0.20307	0.28741
731.884	0.31403	0.29453	0.27289	0.29675	0.20309	0.28746
732.366	0.31397	0.29453	0.27292	0.29677	0.20312	0.28752
732.848	0.31389	0.29453	0.27294	0.29679	0.20314	0.28757
733.33	0.31381	0.29452	0.27296	0.2968	0.20317	0.28761
733.812	0.31372	0.29451	0.27297	0.29681	0.20321	0.28766
734.295	0.31362	0.29451	0.27299	0.29682	0.20325	0.2877
734.777	0.31352	0.2945	0.27299	0.29683	0.20329	0.28774
735.259	0.31342	0.29449	0.273	0.29684	0.20333	0.28778
735.741	0.31331	0.29448	0.27301	0.29685	0.20337	0.28781
736.223	0.3132	0.29447	0.27302	0.29687	0.20341	0.28784
736.705	0.31307	0.29446	0.27303	0.29689	0.20345	0.28787
737.188	0.31295	0.29444	0.27304	0.29692	0.20348	0.28789
737.67	0.31281	0.29443	0.27305	0.29694	0.20351	0.28791
738.152	0.31267	0.29441	0.27306	0.29696	0.20353	0.28794
738.634	0.31252	0.29438	0.27308	0.29698	0.20354	0.28796
739.116	0.31236	0.29436	0.27309	0.29699	0.20355	0.28799
739.598	0.3122	0.29433	0.2731	0.297	0.20356	0.28801
740.08	0.31204	0.2943	0.27312	0.297	0.20357	0.28804
740.562	0.31187	0.29426	0.27313	0.297	0.20357	0.28807
741.045	0.31172	0.29423	0.27313	0.297	0.20357	0.28811
741.527	0.31156	0.2942	0.27314	0.29699	0.20358	0.28814
742.009	0.31142	0.29416	0.27314	0.29699	0.2036	0.28817
742.491	0.31128	0.29414	0.27315	0.29699	0.20361	0.28821
742.973	0.31115	0.29412	0.27315	0.297	0.20364	0.28824
743.455	0.31103	0.2941	0.27315	0.29701	0.20367	0.28828
743.937	0.31093	0.29409	0.27315	0.29703	0.20371	0.28831
744.42	0.31084	0.29409	0.27316	0.29705	0.20375	0.28834
744.902	0.31075	0.2941	0.27317	0.29708	0.2038	0.28837
745.384	0.31068	0.29411	0.27319	0.2971	0.20384	0.2884
745.866	0.31062	0.29411	0.2732	0.29713	0.20388	0.28843
746.348	0.31056	0.29412	0.27322	0.29714	0.20392	0.28845
746.83	0.31052	0.29413	0.27324	0.29715	0.20394	0.28847
747.312	0.31047	0.29413	0.27326	0.29716	0.20396	0.28849
747.794	0.31044	0.29413	0.27328	0.29716	0.20398	0.28851
748.277	0.31041	0.29413	0.2733	0.29716	0.20398	0.28853
748.759	0.31039	0.29413	0.27331	0.29716	0.20399	0.28855
749.241	0.31038	0.29413	0.27333	0.29716	0.20399	0.28857
749.723	0.31038	0.29413	0.27333	0.29716	0.20399	0.28859
750.205	0.31038	0.29413	0.27334	0.29716	0.20398	0.28861
750.687	0.31039	0.29413	0.27334	0.29717	0.20399	0.28863
751.169	0.31041	0.29413	0.27334	0.29718	0.20399	0.28865
751.652	0.31043	0.29413	0.27334	0.29719	0.204	0.28867
752.134	0.31046	0.29414	0.27334	0.29721	0.20401	0.28869
752.616	0.31048	0.29415	0.27334	0.29722	0.20403	0.2887
753.098	0.31051	0.29416	0.27334	0.29723	0.20404	0.2887
753.58	0.31053	0.29418	0.27334	0.29723	0.20406	0.28871
754.062	0.31054	0.29419	0.27334	0.29723	0.20408	0.2887
754.544	0.31055	0.29421	0.27334	0.29722	0.2041	0.2887
755.027	0.31055	0.29422	0.27335	0.2972	0.20412	0.28869
755.509	0.31055	0.29423	0.27336	0.29718	0.20414	0.28868
755.991	0.31055	0.29424	0.27336	0.29716	0.20415	0.28866
756.473	0.31054	0.29425	0.27336	0.29714	0.20415	0.28865
756.955	0.31054	0.29426	0.27336	0.29711	0.20415	0.28864
757.437	0.31054	0.29426	0.27336	0.2971	0.20414	0.28863
757.919	0.31053	0.29426	0.27335	0.29708	0.20414	0.28862
758.402	0.31054	0.29426	0.27334	0.29708	0.20413	0.28861
758.884	0.31054	0.29427	0.27333	0.29707	0.20412	0.28861
759.366	0.31055	0.29427	0.27331	0.29707	0.20411	0.2886
759.848	0.31056	0.29428	0.2733	0.29707	0.2041	0.2886
760.33	0.31057	0.29429	0.27329	0.29707	0.2041	0.2886
760.812	0.31058	0.2943	0.27328	0.29707	0.2041	0.2886
761.294	0.3106	0.29432	0.27327	0.29706	0.20411	0.2886
761.777	0.31061	0.29434	0.27326	0.29705	0.20412	0.2886
762.259	0.31061	0.29436	0.27326	0.29703	0.20414	0.28859
762.741	0.31062	0.29438	0.27326	0.29702	0.20416	0.28858
763.223	0.31062	0.2944	0.27326	0.297	0.20418	0.28858
763.705	0.31063	0.29443	0.27326	0.29698	0.2042	0.28857
764.187	0.31063	0.29446	0.27326	0.29697	0.20423	0.28856
764.669	0.31064	0.29448	0.27327	0.29696	0.20425	0.28856
765.151	0.31064	0.29451	0.27327	0.29696	0.20427	0.28855
765.634	0.31065	0.29453	0.27327	0.29697	0.20429	0.28855
766.116	0.31067	0.29455	0.27327	0.29698	0.2043	0.28855
766.598	0.31069	0.29457	0.27327	0.297	0.20431	0.28855
767.08	0.31071	0.29459	0.27327	0.29702	0.20432	0.28856
767.562	0.31073	0.29462	0.27327	0.29704	0.20432	0.28858
768.044	0.31075	0.29464	0.27328	0.29706	0.20433	0.28859
768.526	0.31077	0.29466	0.27328	0.29708	0.20433	0.28861
769.009	0.31079	0.29469	0.27329	0.29709	0.20434	0.28864
769.491	0.3108	0.29472	0.2733	0.2971	0.20435	0.28866
769.973	0.31081	0.29474	0.27331	0.29711	0.20437	0.28869
770.455	0.31081	0.29477	0.27332	0.29711	0.20439	0.28871
770.937	0.31081	0.29481	0.27334	0.29712	0.20442	0.28874
771.419	0.3108	0.29484	0.27336	0.29713	0.20445	0.28876
771.901	0.31079	0.29487	0.27338	0.29714	0.20448	0.28878
772.384	0.31078	0.2949	0.27339	0.29716	0.20451	0.28881
772.866	0.31077	0.29493	0.27341	0.29718	0.20455	0.28883
773.348	0.31077	0.29496	0.27342	0.2972	0.20458	0.28885
773.83	0.31076	0.29498	0.27343	0.29723	0.20461	0.28887
774.312	0.31075	0.295	0.27344	0.29726	0.20464	0.28889
774.794	0.31075	0.29502	0.27345	0.29729	0.20466	0.28891
775.276	0.31075	0.29504	0.27346	0.29732	0.20468	0.28894
775.758	0.31074	0.29506	0.27347	0.29735	0.20469	0.28896
776.241	0.31074	0.29508	0.27348	0.29737	0.2047	0.28899
776.723	0.31073	0.29509	0.27349	0.29738	0.20471	0.28901
777.205	0.31072	0.2951	0.2735	0.29739	0.20471	0.28904
777.687	0.3107	0.29512	0.27351	0.2974	0.20471	0.28907
778.169	0.31067	0.29514	0.27352	0.29741	0.20471	0.28911
778.651	0.31065	0.29515	0.27354	0.29742	0.20472	0.28914
779.133	0.31061	0.29517	0.27356	0.29744	0.20473	0.28917
779.615	0.31058	0.29519	0.27358	0.29745	0.20474	0.2892
780.098	0.31054	0.29521	0.2736	0.29748	0.20477	0.28924
780.58	0.31051	0.29524	0.27362	0.29751	0.20479	0.28927
781.062	0.31047	0.29526	0.27364	0.29754	0.20482	0.28931
781.544	0.31045	0.29528	0.27366	0.29758	0.20486	0.28934
782.026	0.31042	0.2953	0.27369	0.29762	0.2049	0.28938
782.508	0.3104	0.29532	0.27371	0.29767	0.20493	0.28942
782.99	0.31038	0.29534	0.27373	0.29771	0.20497	0.28945
783.473	0.31037	0.29536	0.27376	0.29774	0.205	0.28949
783.955	0.31035	0.29538	0.27378	0.29778	0.20503	0.28953
784.437	0.31034	0.29539	0.27381	0.29781	0.20506	0.28957
784.919	0.31032	0.29541	0.27383	0.29783	0.20507	0.28961
785.401	0.3103	0.29542	0.27386	0.29786	0.20509	0.28965
785.883	0.31028	0.29543	0.27389	0.29789	0.2051	0.28969
786.365	0.31026	0.29544	0.27392	0.29791	0.2051	0.28973
786.848	0.31024	0.29546	0.27396	0.29794	0.20511	0.28977
787.33	0.31021	0.29547	0.27399	0.29798	0.20512	0.28982
787.812	0.31019	0.29549	0.27403	0.29802	0.20512	0.28986
788.294	0.31017	0.29551	0.27406	0.29806	0.20513	0.28991
788.776	0.31015	0.29552	0.27409	0.2981	0.20515	0.28995
789.258	0.31014	0.29554	0.27412	0.29815	0.20517	0.29
789.74	0.31014	0.29556	0.27415	0.29819	0.20519	0.29004
790.222	0.31014	0.29558	0.27418	0.29823	0.20522	0.29009
790.705	0.31015	0.2956	0.27421	0.29827	0.20525	0.29013
791.187	0.31016	0.29561	0.27424	0.2983	0.20528	0.29017
791.669	0.31018	0.29563	0.27427	0.29833	0.20531	0.2902
792.151	0.3102	0.29564	0.27429	0.29836	0.20534	0.29024
792.633	0.31022	0.29565	0.27432	0.29838	0.20537	0.29027
793.115	0.31024	0.29566	0.27435	0.29841	0.20539	0.29031
793.597	0.31025	0.29567	0.27438	0.29843	0.20541	0.29034
794.08	0.31027	0.29568	0.27442	0.29846	0.20542	0.29037
794.562	0.31028	0.29569	0.27445	0.29848	0.20542	0.2904
795.044	0.31029	0.2957	0.27449	0.29852	0.20542	0.29043
795.526	0.3103	0.29571	0.27452	0.29855	0.20542	0.29046
796.008	0.31031	0.29572	0.27456	0.29859	0.20541	0.29049
796.49	0.31032	0.29574	0.27459	0.29863	0.2054	0.29052
796.972	0.31033	0.29575	0.27462	0.29866	0.2054	0.29054
797.455	0.31035	0.29577	0.27465	0.2987	0.20539	0.29057
797.937	0.31037	0.29578	0.27467	0.29873	0.20539	0.2906
798.419	0.31039	0.29579	0.27469	0.29876	0.2054	0.29063
798.901	0.31041	0.29581	0.27471	0.29878	0.20541	0.29066
799.383	0.31043	0.29582	0.27473	0.29879	0.20543	0.29068
799.865	0.31046	0.29582	0.27474	0.2988	0.20544	0.2907
800.347	0.31048	0.29583	0.27476	0.29881	0.20547	0.29073
800.83	0.31049	0.29583	0.27477	0.29881	0.20549	0.29075
801.312	0.31051	0.29583	0.27478	0.29882	0.20551	0.29076
801.794	0.31052	0.29583	0.2748	0.29883	0.20553	0.29078
802.276	0.31053	0.29583	0.27481	0.29884	0.20554	0.29079
802.758	0.31053	0.29583	0.27482	0.29886	0.20555	0.29081
803.24	0.31054	0.29582	0.27484	0.29887	0.20556	0.29082
803.722	0.31054	0.29582	0.27485	0.29889	0.20555	0.29083
804.205	0.31054	0.29582	0.27486	0.29891	0.20555	0.29085
804.687	0.31054	0.29582	0.27487	0.29893	0.20553	0.29086
805.169	0.31054	0.29583	0.27488	0.29894	0.20552	0.29087
805.651	0.31055	0.29583	0.27488	0.29895	0.2055	0.29088
806.133	0.31056	0.29584	0.27488	0.29896	0.20549	0.29089
806.615	0.31057	0.29584	0.27488	0.29895	0.20547	0.2909
807.097	0.31058	0.29584	0.27488	0.29895	0.20546	0.29091
807.58	0.31058	0.29584	0.27487	0.29894	0.20545	0.29092
808.062	0.31059	0.29584	0.27487	0.29892	0.20545	0.29092
808.544	0.31059	0.29584	0.27486	0.29891	0.20545	0.29093
809.026	0.31058	0.29583	0.27485	0.2989	0.20546	0.29093
809.508	0.31057	0.29582	0.27484	0.29889	0.20547	0.29093
809.99	0.31056	0.2958	0.27484	0.29889	0.20548	0.29093
810.472	0.31054	0.29578	0.27483	0.29888	0.20549	0.29093
810.955	0.31051	0.29577	0.27482	0.29888	0.2055	0.29093
811.437	0.31048	0.29575	0.27481	0.29888	0.20551	0.29092
811.919	0.31044	0.29573	0.27479	0.29887	0.20551	0.29091
812.401	0.3104	0.29571	0.27478	0.29886	0.20551	0.2909
812.883	0.31036	0.2957	0.27476	0.29885	0.2055	0.29089
813.365	0.31033	0.29568	0.27474	0.29883	0.20548	0.29088
813.847	0.31029	0.29567	0.27471	0.2988	0.20546	0.29087
814.329	0.31025	0.29566	0.27469	0.29877	0.20544	0.29085
814.812	0.31022	0.29564	0.27466	0.29874	0.20541	0.29084
815.294	0.31018	0.29563	0.27463	0.29871	0.20538	0.29082
815.776	0.31014	0.29562	0.27459	0.29867	0.20535	0.29081
816.258	0.3101	0.2956	0.27456	0.29864	0.20533	0.2908
816.74	0.31006	0.29559	0.27453	0.29861	0.20531	0.29078
817.222	0.31002	0.29557	0.2745	0.29858	0.2053	0.29077
817.704	0.30997	0.29555	0.27447	0.29855	0.20529	0.29075
818.187	0.30992	0.29553	0.27444	0.29853	0.20529	0.29073
818.669	0.30988	0.29551	0.27441	0.29851	0.20529	0.29072
819.151	0.30983	0.29549	0.27438	0.29848	0.2053	0.2907
819.633	0.30978	0.29547	0.27435	0.29845	0.20531	0.29068
820.115	0.30974	0.29545	0.27432	0.29842	0.20531	0.29065
820.597	0.30971	0.29543	0.27429	0.29839	0.20532	0.29063
821.079	0.30968	0.29542	0.27426	0.29835	0.20532	0.29061
821.562	0.30965	0.2954	0.27423	0.29831	0.20532	0.29058
822.044	0.30963	0.2954	0.2742	0.29827	0.20531	0.29055
822.526	0.30962	0.29539	0.27417	0.29823	0.20529	0.29053
823.008	0.30961	0.29538	0.27413	0.29819	0.20527	0.2905
823.49	0.30959	0.29538	0.27409	0.29815	0.20525	0.29047
823.972	0.30958	0.29538	0.27405	0.29811	0.20522	0.29044
824.454	0.30957	0.29537	0.27401	0.29808	0.20519	0.29042
824.936	0.30956	0.29537	0.27397	0.29805	0.20516	0.29039
825.419	0.30955	0.29536	0.27394	0.29802	0.20513	0.29037
825.901	0.30953	0.29536	0.2739	0.29799	0.20511	0.29034
826.383	0.30952	0.29535	0.27387	0.29796	0.20509	0.29032
826.865	0.3095	0.29534	0.27384	0.29793	0.20507	0.29029
827.347	0.30949	0.29534	0.27381	0.2979	0.20506	0.29027
827.829	0.30948	0.29533	0.27378	0.29787	0.20506	0.29025
828.311	0.30947	0.29533	0.27375	0.29783	0.20507	0.29023
828.793	0.30947	0.29532	0.27372	0.2978	0.20508	0.29021
829.276	0.30947	0.29532	0.27369	0.29776	0.20509	0.29019
829.758	0.30947	0.29532	0.27367	0.29773	0.2051	0.29016
830.24	0.30948	0.29532	0.27364	0.29769	0.2051	0.29014
830.722	0.30949	0.29533	0.27361	0.29766	0.20511	0.29012
831.204	0.3095	0.29533	0.27359	0.29764	0.20511	0.29009
831.686	0.30951	0.29534	0.27356	0.29761	0.2051	0.29007
832.168	0.30952	0.29535	0.27354	0.2976	0.20509	0.29005
832.651	0.30954	0.29536	0.27352	0.29759	0.20508	0.29004
833.133	0.30955	0.29537	0.2735	0.29758	0.20507	0.29002
833.615	0.30956	0.29538	0.27349	0.29757	0.20505	0.29001
834.097	0.30957	0.29539	0.27348	0.29757	0.20503	0.29
834.579	0.30957	0.2954	0.27347	0.29756	0.20502	0.28999
835.061	0.30958	0.29541	0.27346	0.29755	0.205	0.28999
835.543	0.30958	0.29542	0.27346	0.29754	0.20499	0.28998
836.026	0.30959	0.29542	0.27345	0.29752	0.20499	0.28998
836.508	0.30959	0.29543	0.27345	0.29751	0.20499	0.28997
836.99	0.3096	0.29544	0.27345	0.29749	0.205	0.28997
837.472	0.30961	0.29544	0.27345	0.29748	0.20501	0.28996
837.954	0.30963	0.29545	0.27344	0.29747	0.20503	0.28995
838.436	0.30964	0.29546	0.27344	0.29746	0.20504	0.28994
838.918	0.30965	0.29546	0.27343	0.29746	0.20506	0.28993
839.4	0.30967	0.29547	0.27343	0.29746	0.20508	0.28992
839.883	0.30968	0.29548	0.27342	0.29746	0.20509	0.28991
840.365	0.3097	0.29549	0.27342	0.29747	0.2051	0.2899
840.847	0.30971	0.2955	0.27341	0.29748	0.20511	0.28989
841.329	0.30972	0.29551	0.27341	0.29748	0.20511	0.28989
841.811	0.30972	0.29552	0.27342	0.29749	0.2051	0.28988
842.293	0.30973	0.29553	0.27342	0.29749	0.20509	0.28988
842.775	0.30973	0.29554	0.27342	0.29749	0.20507	0.28987
843.258	0.30973	0.29555	0.27343	0.29749	0.20506	0.28987
843.74	0.30972	0.29555	0.27343	0.29748	0.20504	0.28988
844.222	0.30972	0.29556	0.27344	0.29747	0.20503	0.28988
844.704	0.30972	0.29556	0.27344	0.29747	0.20502	0.28988
845.186	0.30972	0.29556	0.27344	0.29746	0.20501	0.28988
845.668	0.30971	0.29555	0.27344	0.29746	0.20501	0.28989
846.15	0.30971	0.29554	0.27344	0.29745	0.20501	0.28989
846.633	0.30971	0.29554	0.27344	0.29745	0.20502	0.28989
847.115	0.30971	0.29553	0.27343	0.29745	0.20504	0.28989
847.597	0.30971	0.29552	0.27343	0.29746	0.20505	0.28989
848.079	0.30971	0.29551	0.27342	0.29746	0.20507	0.28989
848.561	0.30971	0.29551	0.27341	0.29746	0.20509	0.28989
849.043	0.30971	0.2955	0.27341	0.29746	0.2051	0.28988
849.525	0.30971	0.2955	0.27341	0.29746	0.20511	0.28988
850.008	0.30971	0.2955	0.27341	0.29746	0.20511	0.28987
850.49	0.30971	0.2955	0.27341	0.29745	0.20511	0.28987
850.972	0.30971	0.2955	0.27342	0.29745	0.20511	0.28987
851.454	0.30971	0.2955	0.27342	0.29744	0.2051	0.28987
851.936	0.30972	0.2955	0.27344	0.29744	0.20508	0.28987
852.418	0.30972	0.2955	0.27345	0.29744	0.20506	0.28988
852.9	0.30974	0.2955	0.27346	0.29744	0.20504	0.28989
853.383	0.30976	0.29549	0.27348	0.29745	0.20502	0.2899
853.865	0.30978	0.29549	0.27349	0.29745	0.20501	0.28992
854.347	0.3098	0.29548	0.2735	0.29746	0.20499	0.28994
854.829	0.30983	0.29547	0.27352	0.29748	0.20499	0.28996
855.311	0.30986	0.29547	0.27353	0.29749	0.20499	0.28999
855.793	0.3099	0.29546	0.27355	0.2975	0.20499	0.29002
856.275	0.30993	0.29546	0.27357	0.29752	0.20501	0.29004
856.757	0.30996	0.29546	0.27359	0.29753	0.20503	0.29007
857.24	0.30999	0.29547	0.27361	0.29755	0.20505	0.29009
857.722	0.31002	0.29547	0.27363	0.29756	0.20507	0.29012
858.204	0.31005	0.29548	0.27365	0.29757	0.20509	0.29014
858.686	0.31007	0.29549	0.27368	0.29758	0.20511	0.29016
859.168	0.3101	0.29551	0.27371	0.2976	0.20513	0.29018
859.65	0.31012	0.29553	0.27373	0.29762	0.20515	0.29021
860.132	0.31015	0.29555	0.27376	0.29764	0.20516	0.29024
860.615	0.31018	0.29557	0.27379	0.29766	0.20516	0.29027
861.097	0.31021	0.29559	0.27382	0.29769	0.20517	0.29031
861.579	0.31024	0.29561	0.27384	0.29772	0.20517	0.29035
862.061	0.31028	0.29563	0.27387	0.29775	0.20517	0.29039
862.543	0.31032	0.29565	0.27389	0.29779	0.20517	0.29043
863.025	0.31036	0.29567	0.27392	0.29783	0.20518	0.29048
863.507	0.3104	0.29569	0.27394	0.29786	0.20519	0.29053
863.99	0.31045	0.29571	0.27396	0.29789	0.20521	0.29058
864.472	0.31049	0.29573	0.27399	0.29792	0.20523	0.29062
864.954	0.31054	0.29576	0.27401	0.29795	0.20526	0.29067
865.436	0.31058	0.29578	0.27403	0.29797	0.2053	0.29071
865.918	0.31063	0.2958	0.27405	0.29799	0.20534	0.29075
866.4	0.31068	0.29583	0.27407	0.29801	0.20538	0.29079
866.882	0.31072	0.29586	0.27409	0.29803	0.20541	0.29082
867.365	0.31077	0.29589	0.27411	0.29805	0.20545	0.29085
867.847	0.31081	0.29592	0.27413	0.29807	0.20549	0.29087
868.329	0.31085	0.29595	0.27415	0.29809	0.20552	0.2909
868.811	0.31089	0.29598	0.27416	0.29811	0.20554	0.29092
869.293	0.31093	0.29601	0.27417	0.29813	0.20556	0.29094
869.775	0.31097	0.29603	0.27418	0.29815	0.20557	0.29097
870.257	0.31101	0.29605	0.27419	0.29817	0.20557	0.29099
870.739	0.31104	0.29607	0.27419	0.29818	0.20557	0.29101
871.222	0.31107	0.29609	0.2742	0.29819	0.20557	0.29104
871.704	0.3111	0.2961	0.2742	0.2982	0.20557	0.29106
872.186	0.31113	0.29612	0.2742	0.2982	0.20556	0.29109
872.668	0.31116	0.29613	0.2742	0.29819	0.20556	0.29112
873.15	0.31118	0.29614	0.2742	0.29819	0.20557	0.29114
873.632	0.3112	0.29615	0.27421	0.29818	0.20558	0.29116
874.114	0.31122	0.29617	0.27421	0.29818	0.2056	0.29118
874.597	0.31123	0.29618	0.27422	0.29817	0.20562	0.2912
875.079	0.31124	0.2962	0.27422	0.29817	0.20565	0.29122
875.561	0.31125	0.29622	0.27423	0.29818	0.20569	0.29123
876.043	0.31126	0.29623	0.27424	0.29819	0.20572	0.29124
876.525	0.31126	0.29625	0.27424	0.29819	0.20576	0.29125
877.007	0.31127	0.29627	0.27425	0.2982	0.20579	0.29125
877.489	0.31127	0.29629	0.27425	0.29821	0.20583	0.29126
877.971	0.31127	0.29631	0.27425	0.29822	0.20585	0.29126
878.454	0.31127	0.29632	0.27425	0.29823	0.20587	0.29127
878.936	0.31127	0.29634	0.27424	0.29823	0.20588	0.29127
879.418	0.31126	0.29635	0.27424	0.29822	0.20589	0.29128
879.9	0.31125	0.29635	0.27424	0.29821	0.20589	0.29128
880.382	0.31124	0.29636	0.27423	0.2982	0.20588	0.29129
880.864	0.31122	0.29636	0.27422	0.29818	0.20587	0.29129
881.346	0.3112	0.29637	0.27422	0.29817	0.20586	0.2913
881.829	0.31117	0.29637	0.27421	0.29815	0.20585	0.2913
882.311	0.31114	0.29637	0.2742	0.29813	0.20585	0.2913
882.793	0.31111	0.29637	0.27419	0.29811	0.20585	0.2913
883.275	0.31107	0.29637	0.27419	0.2981	0.20585	0.2913
883.757	0.31103	0.29637	0.27418	0.29809	0.20587	0.29129
884.239	0.31099	0.29637	0.27417	0.29807	0.20588	0.29128
884.721	0.31095	0.29637	0.27415	0.29806	0.2059	0.29127
885.204	0.31091	0.29637	0.27414	0.29805	0.20593	0.29125
885.686	0.31087	0.29637	0.27412	0.29803	0.20595	0.29123
886.168	0.31084	0.29638	0.2741	0.29801	0.20598	0.29122
886.65	0.31081	0.29638	0.27408	0.29799	0.206	0.29119
887.132	0.31078	0.29638	0.27406	0.29796	0.20602	0.29117
887.614	0.31075	0.29638	0.27404	0.29793	0.20603	0.29115
888.096	0.31072	0.29638	0.27402	0.2979	0.20603	0.29113
888.578	0.3107	0.29638	0.27401	0.29787	0.20603	0.29111
889.061	0.31067	0.29638	0.27399	0.29784	0.20602	0.2911
889.543	0.31063	0.29637	0.27397	0.29781	0.206	0.29108
890.025	0.3106	0.29637	0.27396	0.29778	0.20598	0.29106
890.507	0.31056	0.29636	0.27394	0.29776	0.20596	0.29105
890.989	0.31053	0.29636	0.27392	0.29773	0.20594	0.29103
891.471	0.31049	0.29635	0.27391	0.29771	0.20592	0.29101
891.953	0.31046	0.29634	0.27389	0.29768	0.2059	0.29099
892.436	0.31043	0.29633	0.27387	0.29766	0.20589	0.29097
892.918	0.3104	0.29633	0.27385	0.29764	0.20589	0.29095
893.4	0.31038	0.29632	0.27383	0.29761	0.20589	0.29093
893.882	0.31036	0.29632	0.2738	0.29758	0.20589	0.2909
894.364	0.31034	0.29632	0.27378	0.29756	0.2059	0.29087
894.846	0.31034	0.29632	0.27376	0.29753	0.20592	0.29085
895.328	0.31034	0.29632	0.27373	0.2975	0.20593	0.29082
895.811	0.31034	0.29632	0.27371	0.29748	0.20594	0.29079
896.293	0.31034	0.29633	0.27369	0.29745	0.20594	0.29077
896.775	0.31035	0.29633	0.27368	0.29743	0.20595	0.29074
897.257	0.31037	0.29633	0.27367	0.29742	0.20594	0.29072
897.739	0.31038	0.29634	0.27366	0.29741	0.20593	0.29071
898.221	0.3104	0.29635	0.27366	0.29741	0.20591	0.2907
898.703	0.31042	0.29635	0.27366	0.2974	0.20589	0.29069
899.186	0.31045	0.29636	0.27367	0.29741	0.20587	0.29069
899.668	0.31048	0.29637	0.27367	0.29741	0.20584	0.29069
900.15	0.31051	0.29639	0.27368	0.29741	0.20582	0.2907
900.632	0.31054	0.2964	0.27369	0.29742	0.2058	0.29071
901.114	0.31057	0.29642	0.2737	0.29742	0.20579	0.29072
901.596	0.3106	0.29644	0.2737	0.29742	0.20578	0.29073
902.078	0.31064	0.29646	0.27371	0.29743	0.20578	0.29074
902.561	0.31067	0.29648	0.27372	0.29743	0.20579	0.29075
903.043	0.31071	0.29651	0.27373	0.29744	0.20581	0.29076
903.525	0.31074	0.29654	0.27374	0.29746	0.20584	0.29077
904.007	0.31077	0.29657	0.27375	0.29748	0.20587	0.29078
904.489	0.3108	0.29661	0.27377	0.29751	0.2059	0.29079
904.971	0.31083	0.29664	0.27378	0.29754	0.20594	0.2908
905.453	0.31086	0.29668	0.2738	0.29757	0.20598	0.29081
905.935	0.31088	0.29672	0.27382	0.29761	0.20601	0.29083
906.418	0.31091	0.29675	0.27384	0.29766	0.20604	0.29085
906.9	0.31093	0.29679	0.27387	0.2977	0.20606	0.29087
907.382	0.31095	0.29683	0.2739	0.29775	0.20608	0.2909
907.864	0.31097	0.29687	0.27392	0.29779	0.20609	0.29093
908.346	0.311	0.2969	0.27395	0.29783	0.2061	0.29096
908.828	0.31102	0.29694	0.27397	0.29786	0.2061	0.291
909.31	0.31105	0.29697	0.27399	0.29789	0.20611	0.29103
909.793	0.31107	0.29701	0.27401	0.29793	0.20611	0.29107
910.275	0.3111	0.29704	0.27403	0.29796	0.20611	0.2911
910.757	0.31114	0.29707	0.27405	0.29799	0.20612	0.29113
911.239	0.31117	0.29711	0.27406	0.29802	0.20613	0.29116
911.721	0.3112	0.29714	0.27408	0.29806	0.20615	0.29119
912.203	0.31124	0.29718	0.27409	0.2981	0.20617	0.29121
912.685	0.31127	0.29721	0.27411	0.29814	0.2062	0.29123
913.168	0.31131	0.29724	0.27412	0.29819	0.20623	0.29125
913.65	0.31135	0.29727	0.27414	0.29823	0.20626	0.29127
914.132	0.31138	0.29731	0.27416	0.29828	0.2063	0.29129
914.614	0.31141	0.29734	0.27419	0.29832	0.20633	0.29131
915.096	0.31145	0.29737	0.27421	0.29837	0.20636	0.29133
915.578	0.31148	0.2974	0.27424	0.29841	0.20639	0.29136
916.06	0.31151	0.29743	0.27426	0.29844	0.20641	0.29138
916.542	0.31154	0.29746	0.27429	0.29847	0.20642	0.29141
917.025	0.31157	0.29748	0.27431	0.2985	0.20643	0.29144
917.507	0.3116	0.29751	0.27433	0.29853	0.20643	0.29147
917.989	0.31163	0.29754	0.27436	0.29856	0.20643	0.29151
918.471	0.31166	0.29757	0.27438	0.29859	0.20643	0.29154
918.953	0.31169	0.29759	0.2744	0.29863	0.20642	0.29157
919.435	0.31172	0.29762	0.27442	0.29867	0.20642	0.29161
919.917	0.31175	0.29765	0.27444	0.29871	0.20642	0.29164
920.399	0.31177	0.29767	0.27446	0.29875	0.20642	0.29166
920.882	0.31179	0.2977	0.27449	0.2988	0.20644	0.29169
921.364	0.31181	0.29773	0.27451	0.29885	0.20645	0.29172
921.846	0.31182	0.29776	0.27454	0.2989	0.20648	0.29174
922.328	0.31184	0.29779	0.27457	0.29895	0.20651	0.29177
922.81	0.31185	0.29782	0.2746	0.29899	0.20654	0.29179
923.292	0.31186	0.29785	0.27464	0.29903	0.20658	0.29182
923.774	0.31187	0.29788	0.27467	0.29907	0.20661	0.29185
924.257	0.31189	0.2979	0.2747	0.29911	0.20665	0.29187
924.739	0.3119	0.29793	0.27474	0.29914	0.20668	0.2919
925.221	0.31192	0.29796	0.27477	0.29918	0.2067	0.29193
925.703	0.31194	0.29799	0.2748	0.29921	0.20672	0.29197
926.185	0.31197	0.29802	0.27482	0.29925	0.20673	0.292
926.667	0.312	0.29805	0.27485	0.29929	0.20674	0.29203
927.149	0.31203	0.29808	0.27487	0.29933	0.20674	0.29207
927.632	0.31206	0.29811	0.2749	0.29937	0.20673	0.2921
928.114	0.3121	0.29814	0.27492	0.29942	0.20673	0.29214
928.596	0.31213	0.29817	0.27495	0.29947	0.20672	0.29217
929.078	0.31217	0.29819	0.27498	0.29951	0.20672	0.2922
929.56	0.31221	0.29822	0.27501	0.29956	0.20672	0.29223
930.042	0.31225	0.29825	0.27504	0.29961	0.20673	0.29226
930.524	0.31229	0.29828	0.27507	0.29965	0.20674	0.29229
931.006	0.31233	0.29831	0.2751	0.29969	0.20676	0.29232
931.489	0.31237	0.29835	0.27514	0.29973	0.20679	0.29234
931.971	0.31242	0.29838	0.27518	0.29976	0.20682	0.29237
932.453	0.31247	0.29841	0.27521	0.2998	0.20685	0.29239
932.935	0.31252	0.29845	0.27525	0.29983	0.20689	0.29242
933.417	0.31258	0.29848	0.27529	0.29987	0.20692	0.29244
933.899	0.31264	0.29852	0.27533	0.29992	0.20695	0.29247
934.381	0.3127	0.29856	0.27536	0.29997	0.20698	0.29251
934.864	0.31276	0.2986	0.2754	0.30002	0.207	0.29254
935.346	0.31283	0.29864	0.27544	0.30008	0.20702	0.29258
935.828	0.31289	0.29868	0.27547	0.30013	0.20703	0.29262
936.31	0.31295	0.29872	0.27551	0.30019	0.20704	0.29266
936.792	0.313	0.29876	0.27555	0.30025	0.20705	0.2927
937.274	0.31306	0.29881	0.2756	0.30031	0.20705	0.29274
937.756	0.31312	0.29885	0.27564	0.30037	0.20705	0.29278
938.239	0.31317	0.2989	0.27569	0.30042	0.20705	0.29283
938.721	0.31323	0.29894	0.27574	0.30048	0.20706	0.29287
939.203	0.31329	0.29899	0.27579	0.30053	0.20708	0.29291
939.685	0.31335	0.29903	0.27584	0.30058	0.2071	0.29295
940.167	0.31342	0.29908	0.27589	0.30064	0.20713	0.29299
940.649	0.31349	0.29913	0.27594	0.3007	0.20716	0.29302
941.131	0.31357	0.29918	0.276	0.30076	0.2072	0.29306
941.614	0.31365	0.29923	0.27605	0.30082	0.20724	0.2931
942.096	0.31375	0.29929	0.2761	0.30089	0.20729	0.29313
942.578	0.31384	0.29935	0.27615	0.30096	0.20733	0.29317
943.06	0.31395	0.2994	0.27621	0.30103	0.20737	0.29321
943.542	0.31405	0.29946	0.27626	0.30111	0.20742	0.29325
944.024	0.31416	0.29953	0.27631	0.30118	0.20745	0.2933
944.506	0.31428	0.29959	0.27637	0.30125	0.20748	0.29334
944.989	0.31439	0.29966	0.27642	0.30132	0.20751	0.29339
945.471	0.31451	0.29973	0.27648	0.30138	0.20753	0.29344
945.953	0.31463	0.29979	0.27654	0.30144	0.20755	0.29349
946.435	0.31475	0.29986	0.27661	0.3015	0.20756	0.29354
946.917	0.31488	0.29993	0.27667	0.30156	0.20758	0.29359
947.399	0.315	0.3	0.27674	0.30162	0.20759	0.29364
947.881	0.31513	0.30007	0.27681	0.30169	0.20761	0.29369
948.364	0.31526	0.30014	0.27688	0.30175	0.20763	0.29374
948.846	0.31539	0.30021	0.27695	0.30182	0.20765	0.29378
949.328	0.31552	0.30028	0.27702	0.30189	0.20769	0.29383
949.81	0.31566	0.30035	0.27709	0.30197	0.20773	0.29387
950.292	0.31579	0.30042	0.27716	0.30205	0.20777	0.29392
950.774	0.31593	0.30049	0.27723	0.30213	0.20782	0.29396
951.256	0.31607	0.30056	0.27729	0.30221	0.20787	0.29401
951.739	0.3162	0.30064	0.27736	0.30229	0.20792	0.29405
952.221	0.31634	0.30071	0.27743	0.30236	0.20798	0.2941
952.703	0.31647	0.30078	0.2775	0.30243	0.20803	0.29414
953.185	0.3166	0.30086	0.27757	0.30249	0.20807	0.29419
953.667	0.31673	0.30093	0.27764	0.30256	0.20811	0.29424
954.149	0.31686	0.301	0.27771	0.30262	0.20814	0.29429
954.631	0.31698	0.30107	0.27778	0.30268	0.20817	0.29434
955.113	0.3171	0.30114	0.27785	0.30274	0.20819	0.29439
955.596	0.31722	0.30121	0.27793	0.3028	0.20821	0.29444
956.078	0.31734	0.30128	0.278	0.30287	0.20822	0.29449
956.56	0.31746	0.30135	0.27808	0.30294	0.20824	0.29454
957.042	0.31757	0.30142	0.27815	0.30302	0.20826	0.29459
957.524	0.31769	0.30149	0.27823	0.3031	0.20828	0.29464
958.006	0.3178	0.30156	0.2783	0.30318	0.2083	0.29469
958.488	0.31791	0.30162	0.27837	0.30326	0.20833	0.29474
958.971	0.31802	0.30169	0.27845	0.30334	0.20837	0.29478
959.453	0.31812	0.30176	0.27852	0.30342	0.20841	0.29483
959.935	0.31822	0.30182	0.27859	0.30349	0.20846	0.29487
960.417	0.31832	0.30189	0.27867	0.30356	0.20851	0.29492
960.899	0.31841	0.30195	0.27874	0.30362	0.20857	0.29497
961.381	0.3185	0.30202	0.27882	0.30369	0.20862	0.29502
961.863	0.31858	0.30208	0.27889	0.30375	0.20867	0.29507
962.346	0.31866	0.30215	0.27897	0.30381	0.20872	0.29512
962.828	0.31873	0.30221	0.27905	0.30387	0.20877	0.29517
963.31	0.3188	0.30227	0.27913	0.30394	0.20881	0.29522
963.792	0.31886	0.30232	0.27922	0.304	0.20884	0.29527
964.274	0.31892	0.30238	0.2793	0.30408	0.20887	0.29532
964.756	0.31897	0.30243	0.27938	0.30415	0.2089	0.29537
965.238	0.31903	0.30249	0.27946	0.30423	0.20892	0.29543
965.72	0.31907	0.30253	0.27955	0.3043	0.20894	0.29548
966.203	0.31912	0.30258	0.27963	0.30438	0.20896	0.29553
966.685	0.31916	0.30263	0.27971	0.30446	0.20898	0.29558
967.167	0.3192	0.30268	0.27979	0.30453	0.20901	0.29563
967.649	0.31924	0.30272	0.27987	0.3046	0.20904	0.29568
968.131	0.31928	0.30277	0.27995	0.30467	0.20908	0.29573
968.613	0.31931	0.30282	0.28002	0.30473	0.20912	0.29579
969.095	0.31935	0.30287	0.2801	0.30479	0.20917	0.29584
969.577	0.31939	0.30292	0.28018	0.30486	0.20922	0.29589
970.06	0.31942	0.30297	0.28027	0.30492	0.20928	0.29594
970.542	0.31946	0.30302	0.28035	0.30499	0.20934	0.29599
971.024	0.31949	0.30307	0.28044	0.30506	0.2094	0.29604
971.506	0.31953	0.30311	0.28052	0.30514	0.20945	0.2961
971.988	0.31957	0.30316	0.28061	0.30522	0.20951	0.29615
972.47	0.3196	0.30321	0.2807	0.3053	0.20955	0.29621
972.952	0.31964	0.30326	0.28079	0.30538	0.2096	0.29626
973.435	0.31967	0.3033	0.28088	0.30547	0.20963	0.29632
973.917	0.3197	0.30334	0.28097	0.30555	0.20966	0.29638
974.399	0.31973	0.30338	0.28106	0.30563	0.20969	0.29643
974.881	0.31975	0.30342	0.28114	0.3057	0.20972	0.29649
975.363	0.31978	0.30345	0.28123	0.30578	0.20974	0.29655
975.845	0.3198	0.30349	0.28132	0.30585	0.20977	0.2966
976.327	0.31981	0.30353	0.2814	0.30592	0.2098	0.29666
976.81	0.31982	0.30357	0.28149	0.30599	0.20983	0.29672
977.292	0.31984	0.30361	0.28158	0.30606	0.20987	0.29678
977.774	0.31984	0.30365	0.28168	0.30614	0.20992	0.29684
978.256	0.31985	0.30369	0.28177	0.30622	0.20997	0.2969
978.738	0.31986	0.30374	0.28187	0.3063	0.21003	0.29696
979.22	0.31987	0.30378	0.28197	0.30639	0.21009	0.29702
979.702	0.31988	0.30383	0.28207	0.30649	0.21016	0.29708
980.184	0.31989	0.30388	0.28218	0.30659	0.21022	0.29714
980.667	0.3199	0.30392	0.28228	0.30668	0.21029	0.29721
981.149	0.31992	0.30397	0.28239	0.30678	0.21036	0.29728
981.631	0.31993	0.30402	0.28249	0.30688	0.21042	0.29735
982.113	0.31995	0.30407	0.2826	0.30698	0.21047	0.29742
982.595	0.31998	0.30412	0.2827	0.30707	0.21052	0.2975
983.077	0.32	0.30416	0.28281	0.30717	0.21057	0.29757
983.559	0.32003	0.30421	0.28291	0.30726	0.21061	0.29765
984.042	0.32007	0.30426	0.28302	0.30735	0.21065	0.29773
984.524	0.32011	0.30431	0.28312	0.30744	0.21069	0.29781
985.006	0.32015	0.30436	0.28323	0.30754	0.21072	0.2979
985.488	0.3202	0.30442	0.28333	0.30763	0.21076	0.29798
985.97	0.32025	0.30447	0.28344	0.30773	0.2108	0.29806
986.452	0.32031	0.30453	0.28355	0.30784	0.21085	0.29814
986.934	0.32037	0.30459	0.28367	0.30795	0.2109	0.29822
987.417	0.32044	0.30465	0.28378	0.30806	0.21096	0.2983
987.899	0.32052	0.30472	0.28389	0.30817	0.21102	0.29838
988.381	0.32061	0.30478	0.28401	0.30828	0.21109	0.29846
988.863	0.3207	0.30485	0.28412	0.30839	0.21116	0.29854
989.345	0.32079	0.30492	0.28424	0.30849	0.21123	0.29862
989.827	0.32089	0.30499	0.28435	0.3086	0.2113	0.2987
990.309	0.32099	0.30506	0.28446	0.3087	0.21137	0.29879
990.792	0.3211	0.30513	0.28458	0.3088	0.21144	0.29888
991.274	0.32121	0.3052	0.28469	0.3089	0.2115	0.29896
991.756	0.32132	0.30528	0.2848	0.309	0.21156	0.29905
992.238	0.32144	0.30535	0.28491	0.30911	0.21161	0.29914
992.72	0.32155	0.30542	0.28503	0.30922	0.21166	0.29924
993.202	0.32167	0.3055	0.28514	0.30933	0.2117	0.29933
993.684	0.3218	0.30558	0.28526	0.30945	0.21174	0.29943
994.167	0.32192	0.30566	0.28538	0.30958	0.21179	0.29953
994.649	0.32205	0.30574	0.2855	0.3097	0.21183	0.29962
995.131	0.32217	0.30582	0.28563	0.30983	0.21187	0.29972
995.613	0.3223	0.30591	0.28575	0.30996	0.21192	0.29982
996.095	0.32243	0.30599	0.28588	0.31008	0.21198	0.29992
996.577	0.32256	0.30608	0.286	0.31021	0.21204	0.30002
997.059	0.32268	0.30617	0.28613	0.31033	0.2121	0.30012
997.541	0.32281	0.30626	0.28625	0.31044	0.21217	0.30021
998.024	0.32294	0.30636	0.28638	0.31056	0.21225	0.30031
998.506	0.32306	0.30645	0.2865	0.31067	0.21233	0.30041
998.988	0.32319	0.30654	0.28663	0.31078	0.21241	0.3005
999.47	0.32331	0.30662	0.28675	0.3109	0.21249	0.3006
999.952	0.32343	0.30671	0.28687	0.31101	0.21257	0.3007
1000.43	0.32355	0.3068	0.28699	0.31112	0.21264	0.30079
1000.92	0.32367	0.30688	0.28711	0.31124	0.21271	0.30089
1001.4	0.32379	0.30697	0.28723	0.31137	0.21277	0.30099
1001.88	0.3239	0.30705	0.28734	0.31149	0.21282	0.30109
1002.36	0.32402	0.30714	0.28746	0.31161	0.21288	0.30119
1002.85	0.32413	0.30723	0.28759	0.31174	0.21292	0.30129
1003.33	0.32424	0.30732	0.28771	0.31186	0.21297	0.30139
1003.81	0.32435	0.30741	0.28783	0.31198	0.21301	0.30149
1004.29	0.32446	0.3075	0.28795	0.3121	0.21306	0.30159
1004.77	0.32457	0.30759	0.28807	0.31221	0.21311	0.30169
1005.26	0.32468	0.30768	0.28818	0.31231	0.21316	0.30178
1005.74	0.32478	0.30777	0.2883	0.31242	0.21322	0.30188
1006.22	0.32489	0.30786	0.28841	0.31252	0.21328	0.30197
1006.7	0.325	0.30795	0.28852	0.31261	0.21335	0.30206
1007.18	0.3251	0.30803	0.28863	0.31271	0.21342	0.30215
1007.67	0.32521	0.30812	0.28874	0.31281	0.21349	0.30223
1008.15	0.32531	0.3082	0.28884	0.31291	0.21356	0.30231
1008.63	0.32541	0.30828	0.28894	0.31301	0.21364	0.3024
1009.11	0.32552	0.30836	0.28904	0.31312	0.21371	0.30248
1009.6	0.32562	0.30843	0.28914	0.31322	0.21378	0.30256
1010.08	0.32572	0.30851	0.28924	0.31332	0.21385	0.30264
1010.56	0.32582	0.30858	0.28934	0.31343	0.2139	0.30272
1011.04	0.32592	0.30866	0.28944	0.31353	0.21396	0.3028
1011.52	0.32602	0.30873	0.28953	0.31362	0.214	0.30288
1012.01	0.32612	0.30881	0.28963	0.31371	0.21405	0.30296
1012.49	0.32622	0.30888	0.28972	0.3138	0.21408	0.30304
1012.97	0.32632	0.30896	0.28982	0.31388	0.21412	0.30312
1013.45	0.32641	0.30904	0.28991	0.31396	0.21416	0.3032
1013.93	0.32651	0.30912	0.29	0.31403	0.21419	0.30328
1014.42	0.3266	0.3092	0.29008	0.31411	0.21423	0.30336
1014.9	0.3267	0.30927	0.29016	0.31419	0.21427	0.30343
1015.38	0.32679	0.30935	0.29024	0.31426	0.21432	0.30351
1015.86	0.32687	0.30942	0.29032	0.31434	0.21437	0.30358
1016.35	0.32696	0.30949	0.29039	0.31443	0.21443	0.30364
1016.83	0.32704	0.30956	0.29047	0.31451	0.21449	0.30371
1017.31	0.32712	0.30962	0.29054	0.31459	0.21456	0.30377
1017.79	0.32719	0.30968	0.29061	0.31467	0.21462	0.30383
1018.27	0.32726	0.30974	0.29068	0.31474	0.21469	0.30389
1018.75	0.32732	0.3098	0.29075	0.31481	0.21475	0.30395
1019.24	0.32738	0.30985	0.29082	0.31488	0.21481	0.30401
1019.72	0.32744	0.3099	0.29088	0.31493	0.21486	0.30407
1020.2	0.32749	0.30995	0.29095	0.31499	0.2149	0.30412
1020.68	0.32754	0.31	0.29101	0.31503	0.21494	0.30417
1021.17	0.32758	0.31006	0.29106	0.31508	0.21497	0.30423
1021.65	0.32762	0.31011	0.29111	0.31512	0.21499	0.30428
1022.13	0.32765	0.31016	0.29116	0.31516	0.21501	0.30432
1022.61	0.32769	0.31021	0.29121	0.3152	0.21503	0.30437
1023.1	0.32771	0.31026	0.29125	0.31524	0.21505	0.30441
1023.58	0.32774	0.3103	0.29128	0.31528	0.21507	0.30445
1024.06	0.32776	0.31035	0.29132	0.31533	0.21509	0.30449
1024.54	0.32778	0.31039	0.29135	0.31537	0.21511	0.30452
1025.02	0.32779	0.31042	0.29138	0.31541	0.21514	0.30455
1025.51	0.32781	0.31046	0.2914	0.31545	0.21518	0.30457
1025.99	0.32782	0.31049	0.29143	0.31548	0.21521	0.3046
1026.47	0.32783	0.31052	0.29145	0.31551	0.21525	0.30462
1026.95	0.32783	0.31055	0.29148	0.31553	0.2153	0.30464
1027.43	0.32784	0.31057	0.2915	0.31555	0.21534	0.30465
1027.92	0.32784	0.31059	0.29152	0.31556	0.21538	0.30467
1028.4	0.32784	0.31062	0.29153	0.31557	0.21541	0.30469
1028.88	0.32783	0.31064	0.29155	0.31558	0.21545	0.30471
1029.36	0.32782	0.31066	0.29156	0.31559	0.21548	0.30472
1029.85	0.32781	0.31069	0.29157	0.3156	0.2155	0.30474
1030.33	0.32779	0.31071	0.29158	0.31561	0.21551	0.30475
1030.81	0.32777	0.31073	0.29159	0.31562	0.21552	0.30476
1031.29	0.32775	0.31076	0.29159	0.31563	0.21553	0.30477
1031.77	0.32772	0.31078	0.29159	0.31564	0.21553	0.30478
1032.26	0.32768	0.3108	0.29158	0.31565	0.21553	0.30478
1032.74	0.32765	0.31081	0.29157	0.31566	0.21553	0.30478
1033.22	0.32761	0.31083	0.29156	0.31566	0.21553	0.30478
1033.7	0.32757	0.31084	0.29155	0.31566	0.21554	0.30478
1034.18	0.32752	0.31085	0.29154	0.31565	0.21555	0.30477
1034.67	0.32748	0.31085	0.29153	0.31565	0.21556	0.30476
1035.15	0.32743	0.31086	0.29152	0.31564	0.21558	0.30474
1035.63	0.32738	0.31086	0.2915	0.31562	0.2156	0.30473
1036.11	0.32734	0.31086	0.29149	0.31561	0.21563	0.30472
1036.59	0.32729	0.31086	0.29147	0.3156	0.21565	0.3047
1037.08	0.32724	0.31086	0.29146	0.31559	0.21568	0.30469
1037.56	0.3272	0.31087	0.29144	0.31558	0.21571	0.30468
1038.04	0.32715	0.31087	0.29142	0.31558	0.21573	0.30467
1038.52	0.3271	0.31088	0.2914	0.31558	0.21575	0.30466
1039.01	0.32706	0.31089	0.29138	0.31559	0.21577	0.30465
1039.49	0.32701	0.3109	0.29136	0.31559	0.21578	0.30464
1039.97	0.32696	0.31091	0.29134	0.31559	0.21579	0.30463
1040.45	0.32691	0.31092	0.29132	0.31559	0.21579	0.30462
1040.93	0.32686	0.31093	0.2913	0.31559	0.21579	0.30462
1041.42	0.32681	0.31094	0.29128	0.31558	0.21579	0.30461
1041.9	0.32676	0.31095	0.29126	0.31557	0.21578	0.30459
1042.38	0.3267	0.31096	0.29124	0.31555	0.21578	0.30458
1042.86	0.32665	0.31096	0.29122	0.31553	0.21578	0.30456
1043.34	0.3266	0.31097	0.29121	0.31551	0.21579	0.30454
1043.83	0.32654	0.31097	0.29119	0.31549	0.21579	0.30452
1044.31	0.32649	0.31097	0.29117	0.31548	0.21581	0.30449
1044.79	0.32644	0.31097	0.29115	0.31546	0.21582	0.30447
1045.27	0.32639	0.31097	0.29113	0.31545	0.21584	0.30444
1045.76	0.32634	0.31097	0.29111	0.31544	0.21586	0.30441
1046.24	0.32628	0.31097	0.29108	0.31544	0.21588	0.30439
1046.72	0.32623	0.31097	0.29106	0.31543	0.2159	0.30436
1047.2	0.32617	0.31097	0.29103	0.31542	0.21592	0.30434
1047.68	0.32612	0.31097	0.291	0.31541	0.21594	0.30432
1048.17	0.32606	0.31098	0.29097	0.3154	0.21595	0.3043
1048.65	0.326	0.31099	0.29094	0.31538	0.21596	0.30428
1049.13	0.32595	0.311	0.29092	0.31536	0.21596	0.30427
1049.61	0.32589	0.31102	0.29089	0.31534	0.21596	0.30425
1050.09	0.32584	0.31103	0.29086	0.31532	0.21595	0.30423
1050.58	0.32579	0.31104	0.29084	0.3153	0.21594	0.30422
1051.06	0.32574	0.31105	0.29081	0.31528	0.21593	0.3042
1051.54	0.32569	0.31106	0.29079	0.31525	0.21592	0.30418
1052.02	0.32565	0.31106	0.29077	0.31524	0.21591	0.30415
1052.51	0.3256	0.31107	0.29075	0.31522	0.2159	0.30413
1052.99	0.32557	0.31107	0.29073	0.31521	0.2159	0.3041
1053.47	0.32553	0.31107	0.29071	0.3152	0.21589	0.30407
1053.95	0.3255	0.31107	0.29069	0.31519	0.21589	0.30404
1054.43	0.32547	0.31108	0.29067	0.31519	0.2159	0.30401
1054.92	0.32545	0.31108	0.29065	0.31518	0.21591	0.30399
1055.4	0.32543	0.31109	0.29063	0.31517	0.21592	0.30396
1055.88	0.32541	0.3111	0.29061	0.31516	0.21592	0.30394
1056.36	0.3254	0.31111	0.29059	0.31515	0.21593	0.30392
1056.84	0.32539	0.31112	0.29057	0.31513	0.21594	0.30391
1057.33	0.32538	0.31114	0.29055	0.31511	0.21594	0.30389
1057.81	0.32537	0.31116	0.29053	0.31509	0.21593	0.30388
1058.29	0.32537	0.31118	0.29051	0.31508	0.21592	0.30387
1058.77	0.32537	0.3112	0.2905	0.31506	0.21591	0.30386
1059.26	0.32537	0.31122	0.29048	0.31505	0.2159	0.30385
1059.74	0.32537	0.31124	0.29047	0.31504	0.21588	0.30384
1060.22	0.32537	0.31126	0.29046	0.31503	0.21586	0.30383
1060.7	0.32538	0.31128	0.29045	0.31503	0.21584	0.30382
1061.18	0.32538	0.31129	0.29044	0.31503	0.21582	0.30381
1061.67	0.32539	0.31131	0.29043	0.31504	0.2158	0.3038
1062.15	0.32539	0.31132	0.29042	0.31504	0.21579	0.30379
1062.63	0.3254	0.31133	0.29041	0.31505	0.21578	0.30378
1063.11	0.32541	0.31135	0.29041	0.31505	0.21577	0.30377
1063.59	0.32542	0.31136	0.2904	0.31505	0.21577	0.30375
1064.08	0.32543	0.31138	0.29039	0.31505	0.21577	0.30374
1064.56	0.32544	0.3114	0.29038	0.31504	0.21577	0.30374
1065.04	0.32545	0.31142	0.29038	0.31503	0.21578	0.30373
1065.52	0.32546	0.31145	0.29037	0.31503	0.21578	0.30372
1066.01	0.32547	0.31148	0.29036	0.31502	0.21578	0.30372
1066.49	0.32548	0.3115	0.29036	0.31501	0.21578	0.30372
1066.97	0.32549	0.31153	0.29035	0.31501	0.21578	0.30372
1067.45	0.3255	0.31156	0.29035	0.31501	0.21577	0.30372
1067.93	0.32551	0.31159	0.29034	0.31502	0.21576	0.30372
1068.42	0.32552	0.31162	0.29034	0.31503	0.21574	0.30372
1068.9	0.32553	0.31164	0.29034	0.31504	0.21572	0.30372
1069.38	0.32555	0.31167	0.29034	0.31505	0.21569	0.30372
1069.86	0.32556	0.31169	0.29034	0.31506	0.21567	0.30372
1070.34	0.32557	0.31171	0.29034	0.31507	0.21565	0.30372
1070.83	0.32559	0.31173	0.29034	0.31508	0.21563	0.30372
1071.31	0.3256	0.31175	0.29033	0.31509	0.21561	0.30371
1071.79	0.32561	0.31177	0.29033	0.31509	0.2156	0.3037
1072.27	0.32563	0.31179	0.29033	0.3151	0.21559	0.3037
1072.76	0.32564	0.31181	0.29033	0.3151	0.21559	0.30369
1073.24	0.32566	0.31183	0.29033	0.3151	0.21559	0.30369
1073.72	0.32567	0.31186	0.29034	0.3151	0.21559	0.30369
1074.2	0.32568	0.31188	0.29034	0.31511	0.2156	0.30369
1074.68	0.3257	0.31191	0.29035	0.31512	0.21561	0.30369
1075.17	0.32571	0.31194	0.29035	0.31513	0.21562	0.30369
1075.65	0.32572	0.31197	0.29036	0.31515	0.21562	0.3037
1076.13	0.32573	0.31199	0.29037	0.31516	0.21563	0.30371
1076.61	0.32574	0.31202	0.29037	0.31518	0.21563	0.30371
1077.09	0.32574	0.31205	0.29038	0.3152	0.21562	0.30372
1077.58	0.32574	0.31207	0.29039	0.31522	0.21561	0.30373
1078.06	0.32574	0.31209	0.29039	0.31524	0.2156	0.30374
1078.54	0.32574	0.3121	0.29039	0.31525	0.21558	0.30374
1079.02	0.32574	0.31212	0.2904	0.31526	0.21556	0.30375
1079.51	0.32573	0.31213	0.2904	0.31527	0.21555	0.30375
1079.99	0.32572	0.31214	0.2904	0.31527	0.21553	0.30375
1080.47	0.32572	0.31215	0.29041	0.31528	0.21552	0.30375
1080.95	0.32571	0.31216	0.29041	0.31529	0.21551	0.30376
1081.43	0.32571	0.31217	0.29041	0.31531	0.2155	0.30376
1081.92	0.3257	0.31219	0.29042	0.31533	0.21551	0.30376
1082.4	0.3257	0.3122	0.29043	0.31535	0.21552	0.30377
1082.88	0.32569	0.31222	0.29044	0.31537	0.21553	0.30378
1083.36	0.32569	0.31225	0.29045	0.3154	0.21555	0.3038
1083.84	0.32568	0.31227	0.29047	0.31544	0.21557	0.30381
1084.33	0.32568	0.31229	0.29048	0.31547	0.21559	0.30383
1084.81	0.32568	0.31232	0.2905	0.3155	0.21561	0.30385
1085.29	0.32567	0.31234	0.29052	0.31552	0.21563	0.30388
1085.77	0.32566	0.31236	0.29053	0.31555	0.21565	0.3039
1086.26	0.32565	0.31238	0.29054	0.31557	0.21566	0.30392
1086.74	0.32564	0.3124	0.29056	0.31558	0.21567	0.30394
1087.22	0.32562	0.31241	0.29057	0.3156	0.21567	0.30396
1087.7	0.32561	0.31243	0.29058	0.31561	0.21567	0.30398
1088.18	0.32559	0.31244	0.29059	0.31562	0.21567	0.304
1088.66	0.32558	0.31244	0.29059	0.31564	0.21566	0.30402
1089.15	0.32556	0.31245	0.2906	0.31566	0.21566	0.30403
1089.63	0.32554	0.31246	0.29061	0.31568	0.21566	0.30404
1090.11	0.32553	0.31247	0.29062	0.31571	0.21566	0.30406
1090.59	0.32551	0.31248	0.29063	0.31574	0.21566	0.30407
1091.08	0.32549	0.31249	0.29065	0.31577	0.21567	0.30409
1091.56	0.32548	0.3125	0.29066	0.3158	0.21569	0.30411
1092.04	0.32546	0.31252	0.29068	0.31584	0.21571	0.30413
1092.52	0.32544	0.31253	0.29069	0.31586	0.21574	0.30415
1093.01	0.32542	0.31255	0.29071	0.31589	0.21577	0.30418
1093.49	0.3254	0.31257	0.29072	0.31591	0.2158	0.30421
1093.97	0.32537	0.31258	0.29073	0.31592	0.21583	0.30424
1094.45	0.32535	0.3126	0.29075	0.31594	0.21586	0.30427
1094.93	0.32532	0.31261	0.29076	0.31595	0.21589	0.3043
1095.41	0.32529	0.31262	0.29077	0.31596	0.21591	0.30434
1095.9	0.32526	0.31262	0.29078	0.31598	0.21593	0.30437
1096.38	0.32523	0.31263	0.29079	0.316	0.21594	0.3044
1096.86	0.32521	0.31263	0.2908	0.31602	0.21595	0.30442
1097.34	0.32518	0.31264	0.29082	0.31604	0.21595	0.30445
1097.83	0.32515	0.31264	0.29083	0.31607	0.21595	0.30448
1098.31	0.32512	0.31264	0.29084	0.3161	0.21595	0.3045
1098.79	0.3251	0.31264	0.29085	0.31612	0.21595	0.30452
1099.27	0.32507	0.31265	0.29086	0.31615	0.21595	0.30455
1099.76	0.32505	0.31265	0.29087	0.31618	0.21595	0.30457
1100.24	0.32502	0.31266	0.29089	0.3162	0.21596	0.30459
1100.72	0.325	0.31267	0.2909	0.31621	0.21597	0.30462
1101.2	0.32497	0.31268	0.29091	0.31622	0.21598	0.30464
1101.68	0.32494	0.31269	0.29092	0.31623	0.216	0.30467
1102.16	0.32492	0.3127	0.29092	0.31624	0.21602	0.30469
1102.65	0.32489	0.3127	0.29093	0.31624	0.21605	0.30472
1103.13	0.32486	0.31271	0.29093	0.31624	0.21607	0.30475
1103.61	0.32483	0.31272	0.29093	0.31625	0.21609	0.30477
1104.09	0.32481	0.31272	0.29093	0.31625	0.21611	0.3048
1104.58	0.32478	0.31272	0.29093	0.31626	0.21612	0.30482
1105.06	0.32475	0.31272	0.29093	0.31627	0.21614	0.30484
1105.54	0.32472	0.31272	0.29093	0.31629	0.21614	0.30486
1106.02	0.32469	0.31272	0.29093	0.31631	0.21615	0.30488
1106.5	0.32467	0.31271	0.29093	0.31632	0.21614	0.3049
1106.99	0.32464	0.31271	0.29093	0.31634	0.21614	0.30491
1107.47	0.32462	0.31272	0.29093	0.31636	0.21613	0.30493
1107.95	0.3246	0.31272	0.29093	0.31637	0.21612	0.30494
1108.43	0.32457	0.31272	0.29094	0.31638	0.21611	0.30495
1108.91	0.32455	0.31273	0.29094	0.31638	0.21611	0.30497
1109.4	0.32452	0.31273	0.29094	0.31638	0.2161	0.30498
1109.88	0.3245	0.31274	0.29093	0.31637	0.2161	0.30499
1110.36	0.32447	0.31275	0.29093	0.31637	0.2161	0.305
1110.84	0.32444	0.31275	0.29092	0.31637	0.2161	0.30501
1111.33	0.32442	0.31275	0.2909	0.31636	0.21611	0.30502
1111.81	0.32439	0.31275	0.29089	0.31636	0.21612	0.30503
1112.29	0.32436	0.31275	0.29087	0.31636	0.21613	0.30504
1112.77	0.32433	0.31275	0.29085	0.31637	0.21614	0.30505
1113.25	0.32431	0.31274	0.29083	0.31637	0.21615	0.30506
1113.74	0.32428	0.31273	0.2908	0.31637	0.21615	0.30506
1114.22	0.32426	0.31271	0.29078	0.31637	0.21615	0.30506
1114.7	0.32423	0.3127	0.29075	0.31637	0.21614	0.30506
1115.18	0.32421	0.31269	0.29073	0.31636	0.21613	0.30506
1115.66	0.32419	0.31267	0.2907	0.31635	0.21611	0.30505
1116.15	0.32416	0.31266	0.29067	0.31634	0.21609	0.30505
1116.63	0.32414	0.31265	0.29064	0.31631	0.21606	0.30503
1117.11	0.32411	0.31263	0.29061	0.31629	0.21603	0.30502
1117.59	0.32409	0.31262	0.29057	0.31626	0.216	0.305
1118.08	0.32406	0.31261	0.29053	0.31623	0.21596	0.30499
1118.56	0.32403	0.3126	0.29049	0.3162	0.21593	0.30497
1119.04	0.32401	0.31258	0.29045	0.31618	0.2159	0.30495
1119.52	0.32398	0.31257	0.2904	0.31615	0.21587	0.30493
1120	0.32395	0.31255	0.29036	0.31613	0.21584	0.3049
1120.49	0.32392	0.31253	0.29031	0.3161	0.21582	0.30488
1120.97	0.32389	0.3125	0.29025	0.31608	0.2158	0.30486
1121.45	0.32387	0.31248	0.2902	0.31606	0.21578	0.30483
1121.93	0.32384	0.31245	0.29015	0.31603	0.21576	0.30481
1122.41	0.32381	0.31242	0.29009	0.316	0.21574	0.30478
1122.9	0.32379	0.31239	0.29004	0.31596	0.21572	0.30475
1123.38	0.32376	0.31235	0.28998	0.31593	0.21569	0.30472
1123.86	0.32373	0.31232	0.28993	0.31588	0.21566	0.30468
1124.34	0.3237	0.31229	0.28987	0.31584	0.21562	0.30465
1124.83	0.32368	0.31226	0.28982	0.31579	0.21558	0.30461
1125.31	0.32365	0.31223	0.28976	0.31574	0.21554	0.30456
1125.79	0.32362	0.3122	0.28971	0.3157	0.21549	0.30452
1126.27	0.32359	0.31217	0.28965	0.31565	0.21544	0.30448
1126.75	0.32357	0.31214	0.2896	0.31561	0.21538	0.30443
1127.24	0.32354	0.31212	0.28954	0.31558	0.21533	0.30439
1127.72	0.32351	0.31209	0.28948	0.31554	0.21527	0.30435
1128.2	0.32349	0.31206	0.28942	0.31551	0.21522	0.3043
1128.68	0.32347	0.31204	0.28936	0.31547	0.21517	0.30426
1129.16	0.32345	0.31201	0.2893	0.31544	0.21513	0.30422
1129.65	0.32343	0.31198	0.28924	0.3154	0.21509	0.30419
1130.13	0.32341	0.31195	0.28918	0.31536	0.21506	0.30415
1130.61	0.32339	0.31191	0.28912	0.31532	0.21503	0.30411
1131.09	0.32338	0.31188	0.28907	0.31528	0.215	0.30408
1131.58	0.32337	0.31184	0.28901	0.31523	0.21498	0.30404
1132.06	0.32335	0.31181	0.28896	0.31517	0.21495	0.304
1132.54	0.32334	0.31177	0.2889	0.31512	0.21492	0.30396
1133.02	0.32332	0.31174	0.28885	0.31507	0.21489	0.30392
1133.5	0.32331	0.3117	0.2888	0.31503	0.21485	0.30388
1133.99	0.3233	0.31167	0.28874	0.31499	0.21481	0.30384
1134.47	0.32328	0.31164	0.28869	0.31495	0.21477	0.30379
1134.95	0.32327	0.31161	0.28863	0.31492	0.21472	0.30375
1135.43	0.32325	0.31159	0.28858	0.31489	0.21467	0.30371
1135.91	0.32324	0.31156	0.28853	0.31486	0.21462	0.30367
1136.4	0.32322	0.31154	0.28847	0.31483	0.21457	0.30363
1136.88	0.32321	0.31151	0.28842	0.3148	0.21452	0.3036
1137.36	0.32319	0.31148	0.28837	0.31477	0.21447	0.30356
1137.84	0.32318	0.31145	0.28832	0.31473	0.21443	0.30353
1138.33	0.32316	0.31142	0.28827	0.31469	0.21439	0.3035
1138.81	0.32314	0.31139	0.28823	0.31465	0.21435	0.30347
1139.29	0.32312	0.31135	0.28818	0.3146	0.21432	0.30343
1139.77	0.32309	0.31132	0.28814	0.31456	0.21429	0.3034
1140.25	0.32307	0.31128	0.2881	0.31451	0.21426	0.30337
1140.74	0.32304	0.31124	0.28805	0.31447	0.21424	0.30334
1141.22	0.32301	0.3112	0.28801	0.31443	0.21422	0.30331
1141.7	0.32298	0.31116	0.28797	0.3144	0.21419	0.30328
1142.18	0.32295	0.31113	0.28793	0.31437	0.21416	0.30325
1142.66	0.32292	0.31109	0.28789	0.31434	0.21413	0.30321
1143.15	0.32289	0.31106	0.28785	0.31431	0.2141	0.30318
1143.63	0.32285	0.31104	0.28781	0.31429	0.21406	0.30315
1144.11	0.32282	0.31101	0.28778	0.31426	0.21402	0.30312
1144.59	0.32278	0.31099	0.28774	0.31424	0.21398	0.3031
1145.08	0.32275	0.31096	0.2877	0.31421	0.21394	0.30307
1145.56	0.32272	0.31094	0.28766	0.31418	0.21389	0.30304
1146.04	0.32269	0.31091	0.28763	0.31414	0.21385	0.30302
1146.52	0.32266	0.31089	0.28759	0.3141	0.2138	0.303
1147	0.32264	0.31086	0.28756	0.31406	0.21376	0.30297
1147.49	0.32262	0.31083	0.28753	0.31402	0.21372	0.30295
1147.97	0.3226	0.3108	0.2875	0.31399	0.21369	0.30293
1148.45	0.32258	0.31077	0.28747	0.31395	0.21366	0.30291
1148.93	0.32256	0.31074	0.28745	0.31392	0.21363	0.30289
1149.41	0.32255	0.31071	0.28742	0.3139	0.21361	0.30286
1149.9	0.32254	0.31068	0.2874	0.31388	0.21359	0.30284
1150.38	0.32253	0.31065	0.28737	0.31386	0.21357	0.30282
1150.86	0.32252	0.31063	0.28734	0.31384	0.21355	0.30279
1151.34	0.32251	0.31061	0.28732	0.31382	0.21353	0.30277
1151.83	0.32251	0.31059	0.2873	0.31381	0.21351	0.30275
1152.31	0.3225	0.31058	0.28727	0.31379	0.21348	0.30273
1152.79	0.3225	0.31057	0.28725	0.31377	0.21346	0.30271
1153.27	0.3225	0.31057	0.28723	0.31375	0.21343	0.30269
1153.75	0.3225	0.31056	0.28721	0.31372	0.2134	0.30267
1154.24	0.3225	0.31056	0.28719	0.3137	0.21336	0.30266
1154.72	0.3225	0.31055	0.28717	0.31367	0.21333	0.30265
1155.2	0.3225	0.31054	0.28715	0.31364	0.21329	0.30263
1155.68	0.3225	0.31053	0.28714	0.31362	0.21326	0.30262
1156.16	0.32249	0.31051	0.28712	0.3136	0.21322	0.30261
1156.65	0.32249	0.31049	0.2871	0.31358	0.21319	0.3026
1157.13	0.32247	0.31047	0.28708	0.31357	0.21316	0.30258
1157.61	0.32246	0.31045	0.28706	0.31356	0.21313	0.30257
1158.09	0.32245	0.31042	0.28704	0.31354	0.21311	0.30255
1158.58	0.32243	0.3104	0.28702	0.31353	0.21309	0.30253
1159.06	0.3224	0.31037	0.287	0.31352	0.21307	0.30251
1159.54	0.32238	0.31035	0.28697	0.31351	0.21306	0.30249
1160.02	0.32235	0.31033	0.28695	0.31349	0.21304	0.30247
1160.5	0.32233	0.31032	0.28692	0.31346	0.21303	0.30245
1160.99	0.3223	0.3103	0.28689	0.31344	0.21301	0.30243
1161.47	0.32226	0.31029	0.28687	0.31341	0.21299	0.30241
1161.95	0.32223	0.31027	0.28684	0.31338	0.21297	0.30239
1162.43	0.32219	0.31026	0.28681	0.31334	0.21294	0.30238
1162.91	0.32215	0.31024	0.28678	0.31331	0.21291	0.30236
1163.4	0.32211	0.31023	0.28675	0.31328	0.21287	0.30234
1163.88	0.32206	0.3102	0.28672	0.31326	0.21283	0.30232
1164.36	0.32201	0.31018	0.2867	0.31323	0.21279	0.3023
1164.84	0.32196	0.31015	0.28667	0.31321	0.21275	0.30229
1165.33	0.32191	0.31012	0.28664	0.31319	0.21271	0.30227
1165.81	0.32186	0.31009	0.28662	0.31317	0.21268	0.30225
1166.29	0.3218	0.31005	0.28659	0.31315	0.21264	0.30223
1166.77	0.32174	0.31001	0.28656	0.31313	0.21262	0.30221
1167.25	0.32168	0.30997	0.28653	0.31311	0.21259	0.30218
1167.74	0.32162	0.30993	0.2865	0.31308	0.21257	0.30216
1168.22	0.32156	0.3099	0.28646	0.31305	0.21255	0.30214
1168.7	0.32149	0.30986	0.28643	0.31302	0.21254	0.30211
1169.18	0.32143	0.30983	0.2864	0.31298	0.21252	0.30209
1169.66	0.32136	0.3098	0.28636	0.31294	0.21251	0.30206
1170.15	0.32129	0.30977	0.28633	0.31291	0.21249	0.30204
1170.63	0.32122	0.30975	0.28629	0.31288	0.21247	0.30201
1171.11	0.32115	0.30972	0.28626	0.31284	0.21245	0.30199
1171.59	0.32107	0.30969	0.28623	0.31282	0.21243	0.30197
1172.08	0.321	0.30966	0.2862	0.31279	0.2124	0.30195
1172.56	0.32092	0.30963	0.28617	0.31277	0.21237	0.30193
1173.04	0.32084	0.30959	0.28614	0.31275	0.21234	0.30192
1173.52	0.32076	0.30956	0.28611	0.31274	0.2123	0.3019
1174	0.32068	0.30951	0.28608	0.31272	0.21226	0.30188
1174.49	0.32059	0.30947	0.28605	0.31269	0.21223	0.30187
1174.97	0.3205	0.30942	0.28602	0.31267	0.2122	0.30185
1175.45	0.32042	0.30937	0.28599	0.31264	0.21217	0.30183
1175.93	0.32033	0.30933	0.28595	0.31261	0.21214	0.30182
1176.41	0.32024	0.30928	0.28592	0.31258	0.21212	0.3018
1176.9	0.32015	0.30924	0.28589	0.31255	0.2121	0.30179
1177.38	0.32007	0.30919	0.28585	0.31253	0.21209	0.30177
1177.86	0.31998	0.30915	0.28582	0.3125	0.21208	0.30175
1178.34	0.31989	0.30912	0.28578	0.31247	0.21207	0.30173
1178.83	0.3198	0.30908	0.28575	0.31245	0.21206	0.30171
1179.31	0.31971	0.30905	0.28572	0.31244	0.21205	0.3017
1179.79	0.31963	0.30902	0.28568	0.31242	0.21204	0.30168
1180.27	0.31954	0.30898	0.28565	0.31241	0.21202	0.30166
1180.75	0.31945	0.30895	0.28562	0.31239	0.212	0.30164
1181.24	0.31935	0.30891	0.28559	0.31238	0.21198	0.30163
1181.72	0.31926	0.30887	0.28556	0.31236	0.21195	0.30161
1182.2	0.31917	0.30882	0.28552	0.31235	0.21192	0.3016
1182.68	0.31907	0.30878	0.28549	0.31232	0.21189	0.30158
1183.16	0.31898	0.30873	0.28546	0.3123	0.21186	0.30157
1183.65	0.31889	0.30867	0.28542	0.31227	0.21182	0.30155
1184.13	0.3188	0.30862	0.28539	0.31224	0.21179	0.30154
1184.61	0.31871	0.30857	0.28535	0.31221	0.21176	0.30152
1185.09	0.31862	0.30852	0.28532	0.31219	0.21173	0.30151
1185.58	0.31854	0.30847	0.28528	0.31216	0.21171	0.30149
1186.06	0.31845	0.30842	0.28525	0.31214	0.21168	0.30147
1186.54	0.31837	0.30838	0.28521	0.31212	0.21166	0.30145
1187.02	0.3183	0.30834	0.28518	0.31211	0.21165	0.30143
1187.5	0.31822	0.30831	0.28515	0.3121	0.21164	0.30141
1187.99	0.31815	0.30828	0.28511	0.31209	0.21162	0.30139
1188.47	0.31808	0.30825	0.28508	0.31208	0.21161	0.30137
1188.95	0.31802	0.30823	0.28505	0.31206	0.2116	0.30136
1189.43	0.31795	0.3082	0.28502	0.31205	0.21158	0.30134
1189.91	0.3179	0.30818	0.285	0.31204	0.21156	0.30133
1190.4	0.31784	0.30815	0.28497	0.31202	0.21154	0.30132
1190.88	0.31779	0.30812	0.28494	0.312	0.21152	0.30131
1191.36	0.31774	0.30809	0.28491	0.31197	0.21149	0.30131
1191.84	0.3177	0.30806	0.28488	0.31195	0.21146	0.3013
1192.33	0.31766	0.30802	0.28485	0.31193	0.21143	0.30129
1192.81	0.31763	0.30799	0.28482	0.3119	0.21139	0.30128
1193.29	0.3176	0.30795	0.28479	0.31189	0.21136	0.30127
1193.77	0.31758	0.30792	0.28476	0.31187	0.21132	0.30125
1194.25	0.31756	0.30789	0.28473	0.31186	0.21129	0.30124
1194.73	0.31754	0.30786	0.2847	0.31185	0.21126	0.30122
1195.22	0.31753	0.30784	0.28467	0.31184	0.21123	0.3012
1195.7	0.31752	0.30782	0.28464	0.31183	0.21121	0.30119
1196.18	0.31751	0.3078	0.28461	0.31182	0.21119	0.30117
1196.66	0.3175	0.30779	0.28458	0.31181	0.21117	0.30115
1197.15	0.3175	0.30778	0.28455	0.31179	0.21115	0.30113
1197.63	0.31749	0.30778	0.28453	0.31178	0.21114	0.30112
1198.11	0.31749	0.30777	0.2845	0.31176	0.21112	0.3011
1198.59	0.31748	0.30776	0.28447	0.31173	0.2111	0.30109
1199.08	0.31748	0.30775	0.28445	0.31171	0.21109	0.30108
1199.56	0.31747	0.30774	0.28442	0.31169	0.21106	0.30107
1200.04	0.31746	0.30773	0.28439	0.31166	0.21104	0.30105
1200.52	0.31746	0.30771	0.28436	0.31164	0.21101	0.30104
1201	0.31745	0.30769	0.28433	0.31162	0.21097	0.30103
1201.48	0.31744	0.30766	0.28429	0.31161	0.21093	0.30101
1201.97	0.31744	0.30764	0.28426	0.31159	0.21089	0.301
1202.45	0.31743	0.30761	0.28423	0.31158	0.21085	0.30098
1202.93	0.31742	0.30759	0.28419	0.31157	0.21081	0.30096
1203.41	0.31741	0.30757	0.28416	0.31156	0.21077	0.30093
1203.9	0.31741	0.30755	0.28413	0.31154	0.21073	0.30091
1204.38	0.3174	0.30753	0.2841	0.31153	0.21069	0.30088
1204.86	0.31738	0.30752	0.28407	0.31151	0.21066	0.30085
1205.34	0.31737	0.30751	0.28404	0.31148	0.21063	0.30083
1205.83	0.31736	0.3075	0.28401	0.31145	0.21061	0.3008
1206.31	0.31735	0.30749	0.28398	0.31142	0.21058	0.30077
1206.79	0.31733	0.30749	0.28395	0.31139	0.21056	0.30075
1207.27	0.31732	0.30748	0.28391	0.31136	0.21054	0.30073
1207.75	0.3173	0.30746	0.28388	0.31133	0.21052	0.30071
1208.23	0.31729	0.30745	0.28385	0.3113	0.21049	0.30069
1208.72	0.31727	0.30743	0.28381	0.31128	0.21046	0.30067
1209.2	0.31725	0.3074	0.28378	0.31125	0.21043	0.30065
1209.68	0.31724	0.30738	0.28374	0.31123	0.2104	0.30063
1210.16	0.31722	0.30735	0.28371	0.31121	0.21036	0.30061
1210.65	0.3172	0.30732	0.28367	0.31119	0.21032	0.3006
1211.13	0.31719	0.30729	0.28364	0.31117	0.21028	0.30058
1211.61	0.31717	0.30726	0.2836	0.31115	0.21024	0.30055
1212.09	0.31715	0.30723	0.28357	0.31112	0.21019	0.30053
1212.58	0.31714	0.3072	0.28354	0.31109	0.21015	0.3005
1213.06	0.31712	0.30718	0.2835	0.31106	0.2101	0.30047
1213.54	0.3171	0.30716	0.28347	0.31102	0.21006	0.30044
1214.02	0.31709	0.30714	0.28344	0.31099	0.21002	0.30041
1214.5	0.31707	0.30712	0.2834	0.31095	0.20999	0.30038
1214.98	0.31705	0.30711	0.28337	0.31092	0.20996	0.30035
1215.47	0.31703	0.30709	0.28334	0.31088	0.20993	0.30032
1215.95	0.31701	0.30708	0.2833	0.31085	0.2099	0.3003
1216.43	0.31699	0.30706	0.28327	0.31083	0.20987	0.30027
1216.91	0.31697	0.30704	0.28323	0.3108	0.20985	0.30025
1217.4	0.31695	0.30702	0.28319	0.31078	0.20982	0.30022
1217.88	0.31693	0.30699	0.28316	0.31076	0.20979	0.3002
1218.36	0.31691	0.30696	0.28312	0.31074	0.20976	0.30018
1218.84	0.31689	0.30693	0.28309	0.31071	0.20972	0.30016
1219.32	0.31687	0.3069	0.28306	0.31069	0.20969	0.30014
1219.81	0.31685	0.30687	0.28303	0.31066	0.20964	0.30012
1220.29	0.31683	0.30683	0.28299	0.31063	0.2096	0.3001
1220.77	0.31681	0.3068	0.28296	0.3106	0.20955	0.30008
1221.25	0.31679	0.30678	0.28294	0.31057	0.20951	0.30005
1221.73	0.31676	0.30675	0.28291	0.31054	0.20946	0.30002
1222.22	0.31674	0.30673	0.28288	0.31051	0.20942	0.3
1222.7	0.31672	0.30671	0.28286	0.31049	0.20938	0.29997
1223.18	0.3167	0.3067	0.28283	0.31046	0.20934	0.29994
1223.66	0.31668	0.30669	0.28281	0.31045	0.2093	0.29992
1224.15	0.31667	0.30668	0.28279	0.31043	0.20927	0.29989
1224.63	0.31665	0.30667	0.28276	0.31042	0.20924	0.29987
1225.11	0.31664	0.30666	0.28274	0.3104	0.20922	0.29985
1225.59	0.31662	0.30664	0.28271	0.31039	0.2092	0.29983
1226.07	0.31661	0.30663	0.28269	0.31038	0.20918	0.29982
1226.56	0.31661	0.30661	0.28267	0.31037	0.20916	0.2998
1227.04	0.3166	0.30659	0.28265	0.31035	0.20914	0.29979
1227.52	0.3166	0.30657	0.28263	0.31033	0.20911	0.29978
1228	0.3166	0.30655	0.28262	0.31031	0.20909	0.29977
1228.48	0.3166	0.30653	0.2826	0.3103	0.20907	0.29977
1228.97	0.3166	0.30651	0.28259	0.31028	0.20904	0.29976
1229.45	0.31661	0.30649	0.28258	0.31026	0.20901	0.29975
1229.93	0.31662	0.30647	0.28257	0.31025	0.20898	0.29974
1230.41	0.31663	0.30646	0.28256	0.31023	0.20895	0.29973
1230.9	0.31665	0.30646	0.28255	0.31023	0.20891	0.29971
1231.38	0.31666	0.30646	0.28254	0.31022	0.20888	0.2997
1231.86	0.31668	0.30646	0.28253	0.31022	0.20885	0.29968
1232.34	0.3167	0.30646	0.28252	0.31022	0.20883	0.29967
1232.82	0.31672	0.30647	0.28251	0.31022	0.2088	0.29965
1233.31	0.31674	0.30648	0.2825	0.31022	0.20878	0.29964
1233.79	0.31676	0.30648	0.28249	0.31022	0.20876	0.29963
1234.27	0.31678	0.30649	0.28248	0.31021	0.20874	0.29961
1234.75	0.31681	0.30649	0.28247	0.31021	0.20872	0.2996
1235.23	0.31683	0.30649	0.28247	0.3102	0.20871	0.2996
1235.72	0.31685	0.30649	0.28246	0.31019	0.20869	0.29959
1236.2	0.31688	0.30648	0.28245	0.31018	0.20867	0.29958
1236.68	0.3169	0.30648	0.28245	0.31017	0.20865	0.29958
1237.16	0.31693	0.30647	0.28245	0.31017	0.20863	0.29957
1237.65	0.31696	0.30647	0.28244	0.31017	0.2086	0.29957
1238.13	0.31699	0.30647	0.28245	0.31017	0.20858	0.29957
1238.61	0.31703	0.30647	0.28245	0.31018	0.20855	0.29956
1239.09	0.31707	0.30648	0.28245	0.31019	0.20852	0.29956
1239.57	0.31711	0.3065	0.28245	0.3102	0.20849	0.29955
1240.06	0.31716	0.30651	0.28246	0.31021	0.20846	0.29955
1240.54	0.31722	0.30654	0.28246	0.31023	0.20843	0.29954
1241.02	0.31728	0.30656	0.28247	0.31024	0.2084	0.29954
1241.5	0.31735	0.30659	0.28248	0.31026	0.20838	0.29953
1241.98	0.31742	0.30663	0.28249	0.31027	0.20836	0.29953
1242.47	0.3175	0.30667	0.2825	0.31029	0.20834	0.29953
1242.95	0.31758	0.3067	0.28252	0.3103	0.20834	0.29954
1243.43	0.31767	0.30674	0.28254	0.31032	0.20833	0.29955
1243.91	0.31776	0.30678	0.28256	0.31033	0.20833	0.29956
1244.4	0.31786	0.30682	0.28259	0.31035	0.20834	0.29958
1244.88	0.31796	0.30686	0.28261	0.31037	0.20835	0.2996
1245.36	0.31805	0.30689	0.28264	0.31039	0.20836	0.29962
1245.84	0.31816	0.30693	0.28268	0.31042	0.20837	0.29964
1246.32	0.31826	0.30697	0.28271	0.31045	0.20839	0.29967
1246.81	0.31836	0.307	0.28274	0.31048	0.2084	0.2997
1247.29	0.31846	0.30705	0.28278	0.31052	0.20841	0.29973
1247.77	0.31857	0.30709	0.28282	0.31056	0.20842	0.29975
1248.25	0.31867	0.30714	0.28285	0.3106	0.20843	0.29978
1248.73	0.31878	0.3072	0.2829	0.31064	0.20844	0.29982
1249.22	0.31889	0.30726	0.28294	0.31068	0.20846	0.29985
1249.7	0.319	0.30732	0.28299	0.31072	0.20848	0.29989
1250.18	0.31911	0.30739	0.28304	0.31076	0.2085	0.29992
1250.66	0.31922	0.30746	0.28309	0.3108	0.20852	0.29996
1251.15	0.31933	0.30753	0.28315	0.31084	0.20855	0.30001
1251.63	0.31944	0.3076	0.2832	0.31088	0.20858	0.30005
1252.11	0.31955	0.30767	0.28326	0.31093	0.20862	0.3001
1252.59	0.31966	0.30774	0.28332	0.31097	0.20866	0.30014
1253.07	0.31977	0.3078	0.28338	0.31102	0.2087	0.3002
1253.56	0.31987	0.30786	0.28344	0.31108	0.20875	0.30025
1254.04	0.31998	0.30792	0.2835	0.31113	0.20879	0.30031
1254.52	0.32008	0.30798	0.28356	0.31118	0.20884	0.30036
1255	0.32018	0.30803	0.28362	0.31124	0.20889	0.30042
1255.48	0.32027	0.30809	0.28368	0.31129	0.20894	0.30048
1255.97	0.32036	0.30815	0.28374	0.31135	0.20899	0.30053
1256.45	0.32046	0.3082	0.28379	0.3114	0.20903	0.30059
1256.93	0.32054	0.30826	0.28385	0.31145	0.20907	0.30064
1257.41	0.32063	0.30832	0.28391	0.31149	0.20911	0.30069
1257.9	0.32071	0.30839	0.28396	0.31154	0.20915	0.30074
1258.38	0.3208	0.30845	0.28402	0.31158	0.20918	0.30079
1258.86	0.32087	0.30851	0.28408	0.31162	0.20921	0.30084
1259.34	0.32095	0.30857	0.28413	0.31166	0.20925	0.30088
1259.82	0.32102	0.30863	0.28419	0.31171	0.20928	0.30092
1260.31	0.32109	0.30869	0.28424	0.31175	0.20931	0.30097
1260.79	0.32116	0.30875	0.28429	0.3118	0.20935	0.30101
1261.27	0.32122	0.3088	0.28435	0.31184	0.20938	0.30105
1261.75	0.32128	0.30884	0.2844	0.31189	0.20942	0.30109
1262.23	0.32133	0.30889	0.28445	0.31193	0.20946	0.30114
1262.72	0.32138	0.30892	0.28449	0.31197	0.2095	0.30118
1263.2	0.32142	0.30896	0.28454	0.31201	0.20953	0.30122
1263.68	0.32146	0.30899	0.28458	0.31205	0.20957	0.30126
1264.16	0.3215	0.30901	0.28462	0.31208	0.20961	0.3013
1264.64	0.32153	0.30904	0.28466	0.31212	0.20965	0.30134
1265.13	0.32156	0.30907	0.2847	0.31215	0.20968	0.30139
1265.61	0.32159	0.3091	0.28474	0.31217	0.20971	0.30143
1266.09	0.32161	0.30913	0.28477	0.3122	0.20974	0.30146
1266.57	0.32163	0.30916	0.28481	0.31223	0.20977	0.3015
1267.06	0.32165	0.30919	0.28484	0.31226	0.20979	0.30154
1267.54	0.32166	0.30922	0.28488	0.31229	0.20982	0.30157
1268.02	0.32167	0.30925	0.28492	0.31232	0.20984	0.3016
1268.5	0.32169	0.30928	0.28495	0.31235	0.20986	0.30163
1268.98	0.32169	0.30931	0.28499	0.31238	0.20988	0.30166
1269.47	0.3217	0.30934	0.28502	0.31241	0.2099	0.30169
1269.95	0.3217	0.30936	0.28505	0.31244	0.20992	0.30172
1270.43	0.32171	0.30938	0.28509	0.31246	0.20994	0.30174
1270.91	0.32171	0.30939	0.28511	0.31249	0.20996	0.30177
1271.39	0.3217	0.3094	0.28514	0.3125	0.20998	0.3018
1271.88	0.3217	0.30941	0.28516	0.31252	0.21001	0.30182
1272.36	0.32169	0.30941	0.28518	0.31253	0.21003	0.30185
1272.84	0.32168	0.30941	0.2852	0.31254	0.21006	0.30187
1273.32	0.32167	0.30941	0.28522	0.31255	0.21008	0.3019
1273.81	0.32166	0.3094	0.28523	0.31256	0.21011	0.30192
1274.29	0.32165	0.3094	0.28524	0.31257	0.21013	0.30194
1274.77	0.32163	0.3094	0.28525	0.31257	0.21015	0.30195
1275.25	0.32162	0.3094	0.28526	0.31258	0.21016	0.30197
1275.73	0.3216	0.3094	0.28527	0.31259	0.21017	0.30198
1276.22	0.32158	0.3094	0.28528	0.3126	0.21018	0.30199
1276.7	0.32157	0.3094	0.28529	0.31261	0.21018	0.30199
1277.18	0.32155	0.3094	0.28529	0.31261	0.21018	0.30199
1277.66	0.32153	0.30939	0.2853	0.31262	0.21017	0.30199
1278.14	0.32152	0.30939	0.2853	0.31262	0.21016	0.30198
1278.63	0.3215	0.30938	0.2853	0.31261	0.21015	0.30198
1279.11	0.32148	0.30937	0.2853	0.31261	0.21014	0.30197
1279.59	0.32147	0.30935	0.2853	0.3126	0.21013	0.30196
1280.07	0.32145	0.30934	0.28529	0.31259	0.21011	0.30195
1280.56	0.32144	0.30932	0.28529	0.31257	0.2101	0.30194
1281.04	0.32143	0.3093	0.28528	0.31256	0.21009	0.30193
1281.52	0.32143	0.30928	0.28528	0.31255	0.21008	0.30193
1282	0.32142	0.30927	0.28527	0.31254	0.21006	0.30192
1282.48	0.32142	0.30925	0.28526	0.31253	0.21005	0.30191
1282.97	0.32143	0.30924	0.28526	0.31252	0.21004	0.3019
1283.45	0.32144	0.30923	0.28525	0.31251	0.21003	0.30189
1283.93	0.32146	0.30922	0.28525	0.31251	0.21002	0.30189
1284.41	0.32149	0.30922	0.28525	0.31251	0.21001	0.30188
1284.89	0.32152	0.30923	0.28525	0.31252	0.21	0.30188
1285.38	0.32157	0.30924	0.28526	0.31252	0.20999	0.30187
1285.86	0.32161	0.30925	0.28527	0.31252	0.20998	0.30187
1286.34	0.32167	0.30927	0.28529	0.31252	0.20997	0.30187
1286.82	0.32173	0.30928	0.2853	0.31252	0.20996	0.30186
1287.31	0.3218	0.3093	0.28531	0.31252	0.20995	0.30186
1287.79	0.32186	0.30931	0.28533	0.31251	0.20993	0.30186
1288.27	0.32193	0.30933	0.28534	0.31251	0.20992	0.30185
1288.75	0.32201	0.30935	0.28536	0.31251	0.20991	0.30185
1289.23	0.32208	0.30936	0.28537	0.31251	0.2099	0.30185
1289.72	0.32216	0.30938	0.28539	0.31252	0.20989	0.30185
1290.2	0.32223	0.3094	0.28541	0.31253	0.20989	0.30186
1290.68	0.32231	0.30943	0.28544	0.31254	0.2099	0.30188
1291.16	0.3224	0.30945	0.28547	0.31256	0.20991	0.30189
1291.64	0.32248	0.30949	0.2855	0.31258	0.20993	0.30192
1292.13	0.32257	0.30952	0.28554	0.31261	0.20996	0.30194
1292.61	0.32265	0.30956	0.28557	0.31264	0.20998	0.30197
1293.09	0.32274	0.3096	0.28562	0.31266	0.21001	0.302
1293.57	0.32282	0.30964	0.28566	0.31269	0.21004	0.30203
1294.06	0.32291	0.30969	0.2857	0.31272	0.21006	0.30206
1294.54	0.32299	0.30974	0.28575	0.31274	0.21008	0.30209
1295.02	0.32307	0.30979	0.28579	0.31278	0.2101	0.30213
1295.5	0.32316	0.30984	0.28584	0.31281	0.21013	0.30216
1295.98	0.32324	0.30989	0.2859	0.31285	0.21015	0.3022
1296.47	0.32333	0.30995	0.28595	0.3129	0.21018	0.30225
1296.95	0.32341	0.31001	0.28601	0.31295	0.21021	0.3023
1297.43	0.3235	0.31007	0.28608	0.31301	0.21025	0.30235
1297.91	0.32359	0.31013	0.28614	0.31307	0.21029	0.30241
1298.39	0.32367	0.3102	0.28621	0.31313	0.21034	0.30247
1298.88	0.32376	0.31026	0.28628	0.31319	0.21039	0.30254
1299.36	0.32384	0.31033	0.28636	0.31326	0.21044	0.3026
1299.84	0.32392	0.31039	0.28643	0.31333	0.2105	0.30267
1300.32	0.324	0.31046	0.28651	0.31339	0.21056	0.30274
1300.81	0.32408	0.31053	0.28658	0.31345	0.21062	0.3028
1301.29	0.32416	0.31059	0.28666	0.31351	0.21068	0.30287
1301.77	0.32423	0.31066	0.28673	0.31357	0.21074	0.30294
1302.25	0.3243	0.31073	0.28681	0.31363	0.2108	0.303
1302.73	0.32437	0.3108	0.28688	0.31369	0.21086	0.30307
1303.22	0.32444	0.31086	0.28696	0.31374	0.21092	0.30313
1303.7	0.32451	0.31093	0.28704	0.3138	0.21098	0.30319
1304.18	0.32457	0.311	0.28711	0.31386	0.21104	0.30325
1304.66	0.32463	0.31106	0.28718	0.31392	0.21109	0.30331
1305.14	0.32469	0.31112	0.28725	0.31398	0.21113	0.30337
1305.63	0.32475	0.31118	0.28732	0.31404	0.21118	0.30342
1306.11	0.32481	0.31124	0.28739	0.3141	0.21122	0.30348
1306.59	0.32487	0.3113	0.28746	0.31417	0.21127	0.30353
1307.07	0.32492	0.31136	0.28753	0.31423	0.21131	0.30358
1307.56	0.32498	0.31142	0.2876	0.31429	0.21135	0.30364
1308.04	0.32503	0.31147	0.28767	0.31435	0.2114	0.30369
1308.52	0.32508	0.31153	0.28774	0.3144	0.21144	0.30375
1309	0.32514	0.31159	0.28781	0.31446	0.21149	0.3038
1309.48	0.32519	0.31164	0.28788	0.31451	0.21154	0.30386
1309.97	0.32524	0.3117	0.28796	0.31456	0.21159	0.30392
1310.45	0.32529	0.31176	0.28803	0.31461	0.21165	0.30398
1310.93	0.32534	0.31182	0.2881	0.31466	0.2117	0.30403
1311.41	0.32539	0.31188	0.28817	0.31471	0.21176	0.30409
1311.89	0.32543	0.31194	0.28824	0.31475	0.21181	0.30414
1312.38	0.32548	0.31199	0.2883	0.3148	0.21186	0.30419
1312.86	0.32552	0.31205	0.28837	0.31485	0.21191	0.30423
1313.34	0.32556	0.3121	0.28843	0.31489	0.21195	0.30427
1313.82	0.32561	0.31215	0.28849	0.31493	0.21198	0.3043
1314.31	0.32564	0.31219	0.28854	0.31498	0.212	0.30432
1314.79	0.32568	0.31223	0.28859	0.31502	0.21201	0.30434
1315.27	0.32572	0.31228	0.28864	0.31506	0.21202	0.30436
1315.75	0.32577	0.31232	0.28869	0.31511	0.21202	0.30439
1316.23	0.32582	0.31237	0.28875	0.31517	0.21204	0.30442
1316.72	0.32587	0.31243	0.28882	0.31523	0.21206	0.30447
1317.2	0.32594	0.3125	0.28889	0.3153	0.21209	0.30453
1317.68	0.32603	0.31259	0.28898	0.31539	0.21214	0.30461
1318.16	0.32612	0.31268	0.28907	0.31548	0.21221	0.30469
1318.64	0.32623	0.31278	0.28917	0.31558	0.21229	0.30479
1319.13	0.32635	0.31288	0.28928	0.31568	0.21238	0.30489
1319.61	0.32647	0.31299	0.28939	0.3158	0.21248	0.305
1320.09	0.3266	0.31311	0.2895	0.31591	0.21258	0.30511
1320.57	0.32674	0.31322	0.28962	0.31603	0.21269	0.30523
1321.06	0.32688	0.31334	0.28973	0.31614	0.21279	0.30534
1321.54	0.32703	0.31346	0.28985	0.31626	0.21289	0.30545
1322.02	0.32719	0.31358	0.28996	0.31637	0.21299	0.30556
1322.5	0.32735	0.3137	0.29007	0.31648	0.21309	0.30566
1322.98	0.32751	0.31382	0.29019	0.31659	0.21319	0.30577
1323.47	0.32769	0.31394	0.2903	0.3167	0.21328	0.30587
1323.95	0.32786	0.31406	0.29041	0.3168	0.21336	0.30596
1324.43	0.32804	0.31418	0.29053	0.3169	0.21344	0.30605
1324.91	0.32822	0.31429	0.29064	0.31699	0.21351	0.30614
1325.39	0.32841	0.31441	0.29075	0.31709	0.21358	0.30623
1325.88	0.3286	0.31454	0.29086	0.31719	0.21366	0.30632
1326.36	0.32879	0.31466	0.29098	0.31729	0.21373	0.30641
1326.84	0.32899	0.31479	0.29109	0.31739	0.2138	0.30651
1327.32	0.3292	0.31492	0.29121	0.31749	0.21387	0.3066
1327.81	0.32941	0.31505	0.29133	0.3176	0.21395	0.30669
1328.29	0.32962	0.31519	0.29144	0.31771	0.21402	0.30679
1328.77	0.32983	0.31533	0.29156	0.31781	0.2141	0.30688
1329.25	0.33005	0.31546	0.29168	0.31792	0.21418	0.30697
1329.73	0.33026	0.3156	0.2918	0.31802	0.21426	0.30707
1330.22	0.33048	0.31574	0.29191	0.31813	0.21433	0.30715
1330.7	0.3307	0.31587	0.29203	0.31823	0.2144	0.30724
1331.18	0.33093	0.31601	0.29214	0.31833	0.21447	0.30733
1331.66	0.33115	0.31614	0.29226	0.31842	0.21454	0.30742
1332.14	0.33137	0.31628	0.29238	0.31852	0.2146	0.3075
1332.63	0.3316	0.31641	0.2925	0.31862	0.21467	0.30759
1333.11	0.33183	0.31655	0.29262	0.31872	0.21473	0.30767
1333.59	0.33205	0.31669	0.29275	0.31882	0.2148	0.30776
1334.07	0.33227	0.31682	0.29287	0.31891	0.21486	0.30784
1334.56	0.3325	0.31696	0.293	0.31901	0.21492	0.30792
1335.04	0.33271	0.3171	0.29312	0.31911	0.21498	0.308
1335.52	0.33292	0.31723	0.29324	0.31921	0.21503	0.30808
1336	0.33313	0.31736	0.29336	0.3193	0.21509	0.30816
1336.48	0.33333	0.31749	0.29348	0.31939	0.21514	0.30823
1336.97	0.33351	0.31761	0.29359	0.31948	0.21519	0.30829
1337.45	0.33369	0.31772	0.2937	0.31956	0.21523	0.30836
1337.93	0.33385	0.31783	0.2938	0.31963	0.21526	0.30841
1338.41	0.33399	0.31793	0.29389	0.3197	0.21528	0.30847
1338.89	0.33412	0.31803	0.29398	0.31977	0.2153	0.30852
1339.38	0.33425	0.31812	0.29406	0.31984	0.21531	0.30858
1339.86	0.33437	0.31822	0.29415	0.31992	0.21534	0.30864
1340.34	0.33449	0.31831	0.29425	0.32	0.21537	0.30872
1340.82	0.33463	0.31842	0.29436	0.32009	0.21542	0.3088
1341.31	0.33477	0.31852	0.29447	0.32019	0.21547	0.30889
1341.79	0.33493	0.31864	0.2946	0.32029	0.21554	0.30899
1342.27	0.3351	0.31876	0.29472	0.32039	0.21561	0.3091
1342.75	0.33528	0.31888	0.29486	0.3205	0.21568	0.30921
1343.23	0.33548	0.319	0.29499	0.32061	0.21575	0.30932
1343.72	0.33568	0.31913	0.29512	0.32072	0.21582	0.30943
1344.2	0.3359	0.31925	0.29525	0.32083	0.21589	0.30953
1344.68	0.33613	0.31937	0.29538	0.32093	0.21595	0.30963
1345.16	0.33637	0.31949	0.29551	0.32103	0.21601	0.30974
1345.64	0.33662	0.31962	0.29563	0.32112	0.21607	0.30984
1346.13	0.33688	0.31974	0.29575	0.32121	0.21613	0.30994
1346.61	0.33714	0.31986	0.29587	0.3213	0.21619	0.31004
1347.09	0.33742	0.31998	0.296	0.32138	0.21626	0.31014
1347.57	0.33769	0.3201	0.29612	0.32146	0.21632	0.31023
1348.06	0.33797	0.32021	0.29624	0.32153	0.21638	0.31032
1348.54	0.33824	0.32032	0.29635	0.3216	0.21644	0.31041
1349.02	0.3385	0.32042	0.29645	0.32166	0.21648	0.31048
1349.5	0.33874	0.32051	0.29655	0.32171	0.21651	0.31054
1349.98	0.33898	0.32059	0.29664	0.32177	0.21652	0.3106
1350.47	0.3392	0.32067	0.29672	0.32182	0.21652	0.31065
1350.95	0.33943	0.32075	0.29681	0.32188	0.21652	0.3107
1351.43	0.33966	0.32084	0.2969	0.32195	0.21652	0.31076
1351.91	0.33991	0.32094	0.29699	0.32202	0.21653	0.31082
1352.39	0.34019	0.32104	0.2971	0.3221	0.21655	0.3109
1352.88	0.34049	0.32116	0.29721	0.32218	0.21657	0.31099
1353.36	0.34083	0.32129	0.29734	0.32227	0.21661	0.31109
1353.84	0.34121	0.32142	0.29747	0.32237	0.21664	0.31119
1354.32	0.34162	0.32157	0.29761	0.32247	0.21668	0.31131
1354.81	0.34208	0.32172	0.29776	0.32257	0.21672	0.31143
1355.29	0.34259	0.32188	0.29791	0.32268	0.21676	0.31155
1355.77	0.34314	0.32205	0.29806	0.3228	0.2168	0.31168
1356.25	0.34374	0.32222	0.29822	0.32292	0.21685	0.31182
1356.73	0.34439	0.3224	0.29838	0.32305	0.21689	0.31195
1357.22	0.34507	0.32258	0.29855	0.32318	0.21693	0.31209
1357.7	0.34579	0.32277	0.29871	0.32331	0.21697	0.31223
1358.18	0.34654	0.32296	0.29887	0.32345	0.21701	0.31237
1358.66	0.34732	0.32317	0.29904	0.32359	0.21705	0.31251
1359.14	0.34812	0.32338	0.29921	0.32373	0.21709	0.31264
1359.63	0.34896	0.3236	0.29938	0.32388	0.21713	0.31279
1360.11	0.34982	0.32384	0.29957	0.32403	0.21717	0.31293
1360.59	0.35071	0.32409	0.29977	0.3242	0.21723	0.31309
1361.07	0.35163	0.32437	0.29998	0.32438	0.21729	0.31326
1361.56	0.35258	0.32466	0.30021	0.32458	0.21736	0.31344
1362.04	0.35356	0.32498	0.30045	0.32479	0.21743	0.31364
1362.52	0.35457	0.32532	0.30071	0.32503	0.21752	0.31385
[truncated: 5,472 more rows]
